# Supplementary material for: Bis(dimethyl sulfoxide)­hydridobis(triphenyl­phosphane)cobalt(I)
Source: Acta Crystallogr Sect E Struct Rep Online. 2010 Jul 31;66(Pt 8):m1031. doi: 10.1107/S1600536810029466 (PMC3007366; doi:10.1107/S1600536810029466)
Supplement: Supplementary file 1 [file e-66-m1031-sup1.cif]

##############################################################################
###                                                                        ###
###        Electronic paper (Acta Crystallographica Section E)             ###
###                                                                        ###
##############################################################################
#                                                                            #
# This CIF contains the data in a paper accepted for publication in Acta     #
# Crystallographica Section E. It conforms to the requirements of Notes      #
# for Authors for Section E, and has been peer reviewed under the auspices   #
# of the IUCr Commission on Journals.                                        #
#                                                                            #
# Full details of the Crystallographic Information File format               #
# are given in the paper "The Crystallographic Information File (CIF):       #
# a New Standard Archive File for Crystallography" by S. R. Hall, F. H.      #
# Allen and I. D. Brown [Acta Cryst. (1991), A47, 655-685].                  #
#                                                                            #
# The current version of the core CIF dictionary is obtainable from          #
# ftp://ftp.iucr.org/pub/cif_core.dic. The current version number is 2.4.    #
#                                                                            #
# Software is freely available for graphical display of the structure(s) in  #
# this CIF.  For information consult the CIF home page http://www.iucr.org/  #
# cif/home.html                                                              #
#                                                                            #
# This file may be used for bona fide research purposes within the           #
# scientific community so long as proper attribution is given to the journal # 
# article from which it was obtained.                                        #
#                                                                            #
##############################################################################
                                             
data_I
_audit_creation_method     SHELXL-97
_chemical_name_systematic
;
Bis(dimethyl sulfoxide)hydridobis(triphenylphosphane)cobalt(I)
;
_chemical_name_common     ?
_chemical_formula_moiety     'C40 H43 Co O2 P2 S2'
_chemical_formula_sum     'C40 H43 Co O2 P2 S2'
_chemical_formula_iupac     '[Co H (C18 H15 P)2 (C2 H6 O S)2]'
_chemical_formula_weight     740.73
_chemical_melting_point     ?
_symmetry_cell_setting     monoclinic
_symmetry_space_group_name_H-M     'P 21/n'
_symmetry_space_group_name_Hall     '-P 2yn'
loop_
    _symmetry_equiv_pos_as_xyz
    'x, y, z'
    '-x+1/2, y+1/2, -z+1/2'
    '-x, -y, -z'
    'x-1/2, -y-1/2, z-1/2'
_cell_length_a     10.5625(2)
_cell_length_b     21.4211(3)
_cell_length_c     15.8427(4)
_cell_angle_alpha     90.00
_cell_angle_beta     93.4988(18)
_cell_angle_gamma     90.00
_cell_volume     3577.88(13)
_cell_formula_units_Z     4
_cell_measurement_reflns_used     11909
_cell_measurement_theta_min     1.61
_cell_measurement_theta_max     28.4
_cell_measurement_temperature     200(2)
_exptl_crystal_description     prism
_exptl_crystal_colour     orange
_exptl_crystal_size_max     0.50
_exptl_crystal_size_mid     0.27
_exptl_crystal_size_min     0.12
_exptl_crystal_density_diffrn     1.375
_exptl_crystal_density_meas     ?
_exptl_crystal_density_method     'not measured'
_exptl_crystal_F_000     1552
_exptl_absorpt_coefficient_mu     0.721
_exptl_absorpt_correction_type     numerical
_exptl_absorpt_process_details     '(X-SHAPE and X-RED32; Stoe & Cie, 2005)'
_exptl_absorpt_correction_T_min     0.7855
_exptl_absorpt_correction_T_max     0.9177
_exptl_special_details
;
;
_diffrn_ambient_temperature     200(2)
_diffrn_radiation_type     MoK\a
_diffrn_radiation_wavelength     0.71073
_diffrn_radiation_source     'fine-focus sealed tube'
_diffrn_radiation_monochromator     graphite
_diffrn_measurement_device_type     'Stoe IPDS II'
_diffrn_measurement_method     '\w'
_diffrn_detector_area_resol_mean     ?
_diffrn_reflns_number     59344
_diffrn_reflns_av_R_equivalents     0.0322
_diffrn_reflns_av_sigmaI/netI     0.0214
_diffrn_reflns_theta_min     1.60
_diffrn_reflns_theta_max     27.50
_diffrn_reflns_theta_full     27.50
_diffrn_measured_fraction_theta_max     1.000
_diffrn_measured_fraction_theta_full     1.000
_diffrn_reflns_limit_h_min     -13
_diffrn_reflns_limit_h_max     13
_diffrn_reflns_limit_k_min     -27
_diffrn_reflns_limit_k_max     26
_diffrn_reflns_limit_l_min     -20
_diffrn_reflns_limit_l_max     20
_diffrn_standards_number     ?
_diffrn_standards_interval_count     ?
_diffrn_standards_interval_time     ?
_diffrn_standards_decay_%     ?
_refine_special_details
;
Refinement of <i>F</i>^2^ against ALL reflections. The weighted <i>R</i>-factor
<i>wR</i> and goodness of fit <i>S</i> are based on <i>F</i>^2^, conventional
<i>R</i>-factors <i>R</i> are based on <i>F</i>, with <i>F</i> set to zero for
negative <i>F</i>^2^. The threshold expression of <i>F</i>^2^ >
\s(<i>F</i>^2^) is used only for calculating <i>R</i>-factors(gt) <i>etc</i>.
and is not relevant to the choice of reflections for refinement.
<i>R</i>-factors based on <i>F</i>^2^ are statistically about twice as large
as those based on <i>F</i>, and <i>R</i>- factors based on ALL data will be
even larger.
;
_reflns_number_total     8221
_reflns_number_gt     6773
_reflns_threshold_expression     I>2sigma(I)
_refine_ls_structure_factor_coef     Fsqd
_refine_ls_matrix_type     full
_refine_ls_R_factor_all     0.0338
_refine_ls_R_factor_gt     0.0262
_refine_ls_wR_factor_gt     0.0680
_refine_ls_wR_factor_ref     0.0696
_refine_ls_goodness_of_fit_ref     0.964
_refine_ls_restrained_S_all     0.965
_refine_ls_number_reflns     8221
_refine_ls_number_parameters     432
_refine_ls_number_restraints     3
_refine_ls_hydrogen_treatment     mixed
_refine_ls_weighting_scheme     calc
_refine_ls_weighting_details
                 'calc w=1/[\s^2^(Fo^2^)+(0.0493P)^2^] where P=(Fo^2^+2Fc^2^)/3'
_atom_sites_solution_hydrogens     geom
_atom_sites_solution_primary     direct
_atom_sites_solution_secondary     difmap
_refine_ls_shift/su_max     0.001
_refine_ls_shift/su_mean     0.000
_refine_diff_density_max     0.372
_refine_diff_density_min     -0.245
_refine_ls_extinction_method     none
_refine_ls_extinction_coef     ?
loop_
    _atom_type_symbol
    _atom_type_description
    _atom_type_scat_dispersion_real
    _atom_type_scat_dispersion_imag
    _atom_type_scat_source
    'C' 'C' 0.0033 0.0016
                         'International Tables Vol C Tables 4.2.6.8 and 6.1.1.4'
    'H' 'H' 0.0000 0.0000
                         'International Tables Vol C Tables 4.2.6.8 and 6.1.1.4'
    'P' 'P' 0.1023 0.0942
                         'International Tables Vol C Tables 4.2.6.8 and 6.1.1.4'
    'Co' 'Co' 0.3494 0.9721
                         'International Tables Vol C Tables 4.2.6.8 and 6.1.1.4'
    'S' 'S' 0.1246 0.1234
                         'International Tables Vol C Tables 4.2.6.8 and 6.1.1.4'
    'O' 'O' 0.0106 0.0060
                         'International Tables Vol C Tables 4.2.6.8 and 6.1.1.4'
_computing_data_collection     'X-AREA (Stoe & Cie, 2005)'
_computing_cell_refinement     'X-AREA (Stoe & Cie, 2005)'
_computing_data_reduction     'X-AREA (Stoe & Cie, 2005)'
_computing_structure_solution     'SHELXS97 (Sheldrick, 2008)'
_computing_structure_refinement     'SHELXL97 (Sheldrick, 2008)'
_computing_molecular_graphics     'XP in SHELXTL (Sheldrick, 2008)'
_computing_publication_material     'SHELXTL (Sheldrick, 2008)'
loop_
    _atom_site_type_symbol
    _atom_site_label
    _atom_site_fract_x
    _atom_site_fract_y
    _atom_site_fract_z
    _atom_site_U_iso_or_equiv
    _atom_site_adp_type
    _atom_site_calc_flag
    _atom_site_refinement_flags
    _atom_site_occupancy
    _atom_site_disorder_assembly
    _atom_site_disorder_group
    C C1 0.84405(12) 0.29130(6) 0.07852(8) 0.0229(3) Uani d . 1 . .
    C C2 0.84028(15) 0.28531(7) -0.00879(9) 0.0304(3) Uani d D 1 . .
    H H2A 0.8703 0.2481 -0.0334 0.036 Uiso calc R 1 . .
    C C3 0.79306(18) 0.33323(6) -0.06027(10) 0.0415(4) Uani d D 1 . .
    H H3A 0.7904 0.3285 -0.1200 0.050 Uiso calc R 1 . .
    C C4 0.74978(17) 0.38784(7) -0.02578(11) 0.0401(4) Uani d D 1 . .
    H H4A 0.7141 0.4198 -0.0614 0.048 Uiso calc R 1 . .
    C C5 0.75878(17) 0.39566(8) 0.06092(11) 0.0382(4) Uani d . 1 . .
    H H5A 0.7324 0.4337 0.0852 0.046 Uiso calc R 1 . .
    C C6 0.80645(16) 0.34784(7) 0.11226(10) 0.0328(3) Uani d . 1 . .
    H H6A 0.8137 0.3537 0.1718 0.039 Uiso calc R 1 . .
    C C7 1.02598(12) 0.26634(6) 0.21005(8) 0.0222(3) Uani d . 1 . .
    C C8 1.04236(13) 0.26494(7) 0.29762(9) 0.0258(3) Uani d . 1 . .
    H H8A 0.9809 0.2445 0.3292 0.031 Uiso calc R 1 . .
    C C9 1.14670(15) 0.29276(7) 0.33999(10) 0.0316(3) Uani d . 1 . .
    H H9A 1.1553 0.2921 0.4000 0.038 Uiso calc R 1 . .
    C C10 1.23767(15) 0.32124(7) 0.29451(11) 0.0348(3) Uani d . 1 . .
    H H10A 1.3111 0.3387 0.3230 0.042 Uiso calc R 1 . .
    C C11 1.22190(14) 0.32440(7) 0.20740(11) 0.0324(3) Uani d . 1 . .
    H H11A 1.2838 0.3448 0.1762 0.039 Uiso calc R 1 . .
    C C12 1.11604(14) 0.29798(7) 0.16529(9) 0.0271(3) Uani d . 1 . .
    H H12A 1.1047 0.3014 0.1055 0.033 Uiso calc R 1 . .
    C C13 0.96617(13) 0.17149(6) 0.08568(8) 0.0228(3) Uani d . 1 . .
    C C14 1.09483(14) 0.15752(7) 0.09201(9) 0.0289(3) Uani d . 1 . .
    H H14A 1.1501 0.1804 0.1301 0.035 Uiso calc R 1 . .
    C C15 1.14359(16) 0.11037(8) 0.04310(10) 0.0349(3) Uani d . 1 . .
    H H15A 1.2316 0.1011 0.0485 0.042 Uiso calc R 1 . .
    C C16 1.06507(16) 0.07706(7) -0.01308(10) 0.0336(3) Uani d . 1 . .
    H H16A 1.0988 0.0451 -0.0467 0.040 Uiso calc R 1 . .
    C C17 0.93693(16) 0.09046(7) -0.02010(10) 0.0327(3) Uani d . 1 . .
    H H17A 0.8824 0.0678 -0.0590 0.039 Uiso calc R 1 . .
    C C18 0.88760(14) 0.13677(7) 0.02925(9) 0.0270(3) Uani d . 1 . .
    H H18A 0.7991 0.1451 0.0247 0.032 Uiso calc R 1 . .
    C C19 0.91922(13) 0.05062(7) 0.25711(8) 0.0249(3) Uani d . 1 . .
    C C20 1.03066(13) 0.08500(7) 0.26426(10) 0.0303(3) Uani d D 1 . .
    H H20A 1.0268 0.1289 0.2727 0.036 Uiso calc R 1 . .
    C C21 1.14762(14) 0.05622(7) 0.25922(10) 0.0365(4) Uani d D 1 . .
    H H21A 1.2230 0.0805 0.2642 0.044 Uiso calc R 1 . .
    C C22 1.15513(16) -0.00756(8) 0.24693(10) 0.0382(4) Uani d D 1 . .
    H H22A 1.2351 -0.0272 0.2425 0.046 Uiso calc R 1 . .
    C C23 1.04497(17) -0.04240(8) 0.24121(11) 0.0405(4) Uani d . 1 . .
    H H23A 1.0492 -0.0863 0.2337 0.049 Uiso calc R 1 . .
    C C24 0.92830(15) -0.01364(7) 0.24641(10) 0.0336(3) Uani d . 1 . .
    H H24A 0.8533 -0.0382 0.2426 0.040 Uiso calc R 1 . .
    C C25 0.66405(13) 0.02838(7) 0.21015(9) 0.0254(3) Uani d . 1 . .
    C C26 0.67228(14) 0.02436(7) 0.12283(9) 0.0295(3) Uani d . 1 . .
    H H26A 0.7227 0.0536 0.0948 0.035 Uiso calc R 1 . .
    C C27 0.60789(15) -0.02173(8) 0.07636(10) 0.0344(3) Uani d . 1 . .
    H H27A 0.6162 -0.0245 0.0171 0.041 Uiso calc R 1 . .
    C C28 0.53165(16) -0.06371(8) 0.11571(11) 0.0391(4) Uani d . 1 . .
    H H28A 0.4861 -0.0948 0.0836 0.047 Uiso calc R 1 . .
    C C29 0.52226(16) -0.06019(8) 0.20204(11) 0.0385(4) Uani d . 1 . .
    H H29A 0.4700 -0.0890 0.2294 0.046 Uiso calc R 1 . .
    C C30 0.58849(14) -0.01489(7) 0.24947(10) 0.0313(3) Uani d . 1 . .
    H H30A 0.5822 -0.0134 0.3090 0.038 Uiso calc R 1 . .
    C C31 0.73647(14) 0.07445(6) 0.37623(9) 0.0254(3) Uani d . 1 . .
    C C32 0.83543(15) 0.06171(7) 0.43584(9) 0.0316(3) Uani d D 1 . .
    H H32A 0.9193 0.0574 0.4181 0.038 Uiso calc R 1 . .
    C C33 0.81317(16) 0.05521(8) 0.52067(9) 0.0395(4) Uani d D 1 . .
    H H33A 0.8819 0.0474 0.5608 0.047 Uiso calc R 1 . .
    C C34 0.69134(18) 0.06003(8) 0.54708(10) 0.0419(4) Uani d D 1 . .
    H H34A 0.6757 0.0542 0.6050 0.050 Uiso calc R 1 . .
    C C35 0.59222(18) 0.07343(8) 0.48892(11) 0.0404(4) Uani d . 1 . .
    H H35A 0.5083 0.0771 0.5069 0.049 Uiso calc R 1 . .
    C C36 0.61515(15) 0.08156(8) 0.40458(10) 0.0329(3) Uani d . 1 . .
    H H36A 0.5469 0.0922 0.3653 0.040 Uiso calc R 1 . .
    C C37 0.6986(2) 0.32495(8) 0.32085(12) 0.0444(4) Uani d . 1 . .
    H H37A 0.6635 0.3422 0.2671 0.067 Uiso calc R 1 . .
    H H37B 0.7906 0.3314 0.3255 0.067 Uiso calc R 1 . .
    H H37C 0.6601 0.3460 0.3679 0.067 Uiso calc R 1 . .
    C C38 0.73396(19) 0.23176(9) 0.43020(10) 0.0417(4) Uani d . 1 . .
    H H38A 0.6910 0.2588 0.4694 0.063 Uiso calc R 1 . .
    H H38B 0.8243 0.2424 0.4318 0.063 Uiso calc R 1 . .
    H H38C 0.7242 0.1881 0.4469 0.063 Uiso calc R 1 . .
    C C39 0.51716(16) 0.26409(8) 0.12418(12) 0.0420(4) Uani d . 1 . .
    H H39A 0.5786 0.2918 0.0993 0.063 Uiso calc R 1 . .
    H H39B 0.4946 0.2810 0.1787 0.063 Uiso calc R 1 . .
    H H39C 0.4408 0.2610 0.0861 0.063 Uiso calc R 1 . .
    C C40 0.44968(15) 0.15096(9) 0.17929(12) 0.0426(4) Uani d . 1 . .
    H H40A 0.3759 0.1580 0.1399 0.064 Uiso calc R 1 . .
    H H40B 0.4332 0.1686 0.2346 0.064 Uiso calc R 1 . .
    H H40C 0.4653 0.1060 0.1851 0.064 Uiso calc R 1 . .
    Co Co1 0.745804(16) 0.186494(8) 0.230342(11) 0.01983(5) Uani d . 1 . .
    O O1 0.52521(11) 0.24091(7) 0.33284(8) 0.0494(3) Uani d . 1 . .
    O O2 0.59499(11) 0.16332(6) 0.05273(7) 0.0386(3) Uani d . 1 . .
    P P1 0.88875(3) 0.227945(16) 0.15380(2) 0.01951(7) Uani d . 1 . .
    P P2 0.76289(3) 0.089222(16) 0.26405(2) 0.02134(8) Uani d . 1 . .
    S S1 0.66484(3) 0.242824(18) 0.32462(2) 0.02783(8) Uani d . 1 . .
    S S2 0.58576(3) 0.187931(18) 0.13968(2) 0.02729(8) Uani d . 1 . .
    H H1 0.8514(17) 0.1820(8) 0.2884(11) 0.035(5) Uiso d . 1 . .
loop_
    _atom_site_aniso_label
    _atom_site_aniso_U_11
    _atom_site_aniso_U_22
    _atom_site_aniso_U_33
    _atom_site_aniso_U_12
    _atom_site_aniso_U_13
    _atom_site_aniso_U_23
    C1 0.0224(6) 0.0223(7) 0.0240(6) -0.0013(5) 0.0017(5) 0.0019(5)
    C2 0.0411(8) 0.0257(7) 0.0238(7) 0.0012(6) -0.0018(6) -0.0012(6)
    C3 0.0641(11) 0.0329(9) 0.0259(7) -0.0003(8) -0.0092(7) 0.0024(6)
    C4 0.0504(10) 0.0278(8) 0.0402(9) 0.0013(7) -0.0127(7) 0.0079(7)
    C5 0.0479(10) 0.0264(8) 0.0403(9) 0.0079(7) 0.0031(7) 0.0019(7)
    C6 0.0429(9) 0.0286(8) 0.0273(7) 0.0058(6) 0.0052(6) 0.0000(6)
    C7 0.0208(6) 0.0200(6) 0.0255(6) 0.0012(5) 0.0007(5) -0.0022(5)
    C8 0.0268(7) 0.0240(7) 0.0264(7) -0.0020(5) 0.0000(5) 0.0014(5)
    C9 0.0338(8) 0.0287(8) 0.0311(7) -0.0007(6) -0.0079(6) 0.0005(6)
    C10 0.0261(7) 0.0296(8) 0.0474(9) -0.0040(6) -0.0098(6) 0.0003(7)
    C11 0.0246(7) 0.0279(8) 0.0451(9) -0.0040(6) 0.0044(6) 0.0013(6)
    C12 0.0268(7) 0.0263(7) 0.0285(7) -0.0013(6) 0.0041(5) 0.0000(6)
    C13 0.0277(7) 0.0206(6) 0.0207(6) 0.0002(5) 0.0051(5) 0.0011(5)
    C14 0.0287(7) 0.0288(8) 0.0295(7) 0.0029(6) 0.0031(6) -0.0024(6)
    C15 0.0328(8) 0.0348(9) 0.0379(8) 0.0091(6) 0.0083(6) -0.0022(7)
    C16 0.0464(9) 0.0236(7) 0.0322(8) 0.0047(6) 0.0136(7) -0.0025(6)
    C17 0.0454(9) 0.0255(8) 0.0275(7) -0.0054(6) 0.0052(6) -0.0037(6)
    C18 0.0302(7) 0.0250(7) 0.0260(7) -0.0018(6) 0.0047(5) -0.0008(6)
    C19 0.0265(7) 0.0261(7) 0.0223(6) 0.0034(5) 0.0024(5) 0.0006(5)
    C20 0.0278(7) 0.0292(8) 0.0337(8) 0.0023(6) 0.0012(6) 0.0042(6)
    C21 0.0253(7) 0.0457(10) 0.0385(8) 0.0025(7) 0.0015(6) 0.0067(7)
    C22 0.0328(8) 0.0494(10) 0.0325(8) 0.0174(7) 0.0018(6) 0.0003(7)
    C23 0.0428(9) 0.0337(9) 0.0443(9) 0.0143(7) -0.0029(7) -0.0081(7)
    C24 0.0321(8) 0.0277(8) 0.0406(8) 0.0038(6) -0.0007(6) -0.0051(6)
    C25 0.0250(6) 0.0204(7) 0.0306(7) -0.0001(5) 0.0004(5) -0.0010(5)
    C26 0.0309(7) 0.0274(8) 0.0301(7) 0.0001(6) 0.0017(6) -0.0010(6)
    C27 0.0368(8) 0.0326(8) 0.0331(8) 0.0043(6) -0.0039(6) -0.0061(6)
    C28 0.0367(8) 0.0307(8) 0.0485(10) -0.0040(7) -0.0100(7) -0.0081(7)
    C29 0.0358(8) 0.0292(8) 0.0502(10) -0.0096(7) -0.0002(7) 0.0005(7)
    C30 0.0317(7) 0.0280(8) 0.0343(8) -0.0053(6) 0.0022(6) 0.0020(6)
    C31 0.0322(7) 0.0191(7) 0.0252(6) -0.0012(5) 0.0036(5) 0.0002(5)
    C32 0.0365(8) 0.0297(8) 0.0285(7) 0.0002(6) 0.0012(6) -0.0015(6)
    C33 0.0547(10) 0.0365(9) 0.0266(7) 0.0011(8) -0.0033(7) 0.0005(7)
    C34 0.0655(12) 0.0356(9) 0.0258(7) -0.0020(8) 0.0118(7) -0.0004(7)
    C35 0.0469(10) 0.0380(9) 0.0383(9) 0.0000(8) 0.0182(7) -0.0003(7)
    C36 0.0347(8) 0.0332(8) 0.0316(8) 0.0014(6) 0.0072(6) 0.0011(6)
    C37 0.0690(12) 0.0262(8) 0.0396(9) 0.0034(8) 0.0161(8) -0.0043(7)
    C38 0.0618(11) 0.0378(9) 0.0260(7) 0.0032(8) 0.0071(7) -0.0050(7)
    C39 0.0346(8) 0.0396(10) 0.0505(10) 0.0120(7) -0.0082(7) -0.0003(8)
    C40 0.0218(7) 0.0516(11) 0.0540(10) -0.0054(7) -0.0001(7) -0.0013(8)
    Co1 0.01897(9) 0.02004(10) 0.02051(9) 0.00010(7) 0.00147(6) -0.00072(7)
    O1 0.0312(6) 0.0681(9) 0.0503(7) 0.0022(6) 0.0149(5) -0.0158(6)
    O2 0.0350(6) 0.0497(7) 0.0301(6) 0.0051(5) -0.0059(4) -0.0082(5)
    P1 0.02040(15) 0.01970(16) 0.01851(15) -0.00003(12) 0.00179(12) -0.00071(12)
    P2 0.02156(16) 0.01971(17) 0.02289(16) -0.00094(13) 0.00256(13) -0.00041(13)
    S1 0.02933(17) 0.02839(19) 0.02654(17) 0.00214(14) 0.00784(13) -0.00359(14)
    S2 0.02106(16) 0.03158(19) 0.02882(17) 0.00215(13) -0.00186(13) -0.00197(14)
_geom_special_details
;
All e.s.d.'s (except the e.s.d. in the dihedral angle between two l.s. planes)
are estimated using the full covariance matrix. The cell e.s.d.'s are taken
into account individually in the estimation of e.s.d.'s in distances, angles
and torsion angles; correlations between e.s.d.'s in cell parameters are only
used when they are defined by crystal symmetry. An approximate (isotropic)
treatment of cell e.s.d.'s is used for estimating e.s.d.'s involving l.s.
planes.
;
loop_
    _geom_bond_atom_site_label_1
    _geom_bond_atom_site_label_2
    _geom_bond_site_symmetry_2
    _geom_bond_distance
    _geom_bond_publ_flag
    C1 C2 . 1.3873(19) ?
    C1 C6 . 1.392(2) ?
    C1 P1 . 1.8489(14) ?
    C2 C3 . 1.3850(16) ?
    C2 H2A . 0.9500 ?
    C3 C4 . 1.3808(17) ?
    C3 H3A . 0.9500 ?
    C4 C5 . 1.381(2) ?
    C4 H4A . 0.9500 ?
    C5 C6 . 1.384(2) ?
    C5 H5A . 0.9500 ?
    C6 H6A . 0.9500 ?
    C7 C8 . 1.3879(19) ?
    C7 C12 . 1.3963(19) ?
    C7 P1 . 1.8477(13) ?
    C8 C9 . 1.389(2) ?
    C8 H8A . 0.9500 ?
    C9 C10 . 1.378(2) ?
    C9 H9A . 0.9500 ?
    C10 C11 . 1.382(2) ?
    C10 H10A . 0.9500 ?
    C11 C12 . 1.387(2) ?
    C11 H11A . 0.9500 ?
    C12 H12A . 0.9500 ?
    C13 C14 . 1.389(2) ?
    C13 C18 . 1.397(2) ?
    C13 P1 . 1.8449(14) ?
    C14 C15 . 1.391(2) ?
    C14 H14A . 0.9500 ?
    C15 C16 . 1.378(2) ?
    C15 H15A . 0.9500 ?
    C16 C17 . 1.381(2) ?
    C16 H16A . 0.9500 ?
    C17 C18 . 1.384(2) ?
    C17 H17A . 0.9500 ?
    C18 H18A . 0.9500 ?
    C19 C20 . 1.387(2) ?
    C19 C24 . 1.391(2) ?
    C19 P2 . 1.8559(14) ?
    C20 C21 . 1.3873(16) ?
    C20 H20A . 0.9500 ?
    C21 C22 . 1.3831(17) ?
    C21 H21A . 0.9500 ?
    C22 C23 . 1.381(3) ?
    C22 H22A . 0.9500 ?
    C23 C24 . 1.385(2) ?
    C23 H23A . 0.9500 ?
    C24 H24A . 0.9500 ?
    C25 C26 . 1.394(2) ?
    C25 C30 . 1.395(2) ?
    C25 P2 . 1.8464(14) ?
    C26 C27 . 1.385(2) ?
    C26 H26A . 0.9500 ?
    C27 C28 . 1.381(2) ?
    C27 H27A . 0.9500 ?
    C28 C29 . 1.379(3) ?
    C28 H28A . 0.9500 ?
    C29 C30 . 1.390(2) ?
    C29 H29A . 0.9500 ?
    C30 H30A . 0.9500 ?
    C31 C36 . 1.392(2) ?
    C31 C32 . 1.392(2) ?
    C31 P2 . 1.8431(14) ?
    C32 C33 . 1.3853(16) ?
    C32 H32A . 0.9500 ?
    C33 C34 . 1.3811(18) ?
    C33 H33A . 0.9500 ?
    C34 C35 . 1.382(3) ?
    C34 H34A . 0.9500 ?
    C35 C36 . 1.383(2) ?
    C35 H35A . 0.9500 ?
    C36 H36A . 0.9500 ?
    C37 S1 . 1.7967(17) ?
    C37 H37A . 0.9800 ?
    C37 H37B . 0.9800 ?
    C37 H37C . 0.9800 ?
    C38 S1 . 1.7995(17) ?
    C38 H38A . 0.9800 ?
    C38 H38B . 0.9800 ?
    C38 H38C . 0.9800 ?
    C39 S2 . 1.7958(17) ?
    C39 H39A . 0.9800 ?
    C39 H39B . 0.9800 ?
    C39 H39C . 0.9800 ?
    C40 S2 . 1.7881(17) ?
    C40 H40A . 0.9800 ?
    C40 H40B . 0.9800 ?
    C40 H40C . 0.9800 ?
    Co1 S1 . 2.1387(4) ?
    Co1 S2 . 2.1507(4) ?
    Co1 P2 . 2.1559(4) ?
    Co1 P1 . 2.1823(4) ?
    Co1 H1 . 1.405(18) ?
    O1 S1 . 1.4891(12) ?
    O2 S2 . 1.4837(11) ?
loop_
    _geom_angle_atom_site_label_1
    _geom_angle_atom_site_label_2
    _geom_angle_atom_site_label_3
    _geom_angle_site_symmetry_1
    _geom_angle_site_symmetry_3
    _geom_angle
    _geom_angle_publ_flag
    C2 C1 C6 . . 118.17(13) ?
    C2 C1 P1 . . 124.47(11) ?
    C6 C1 P1 . . 117.30(10) ?
    C3 C2 C1 . . 120.40(14) ?
    C3 C2 H2A . . 119.8 ?
    C1 C2 H2A . . 119.8 ?
    C4 C3 C2 . . 120.72(15) ?
    C4 C3 H3A . . 119.6 ?
    C2 C3 H3A . . 119.6 ?
    C3 C4 C5 . . 119.47(14) ?
    C3 C4 H4A . . 120.3 ?
    C5 C4 H4A . . 120.3 ?
    C4 C5 C6 . . 119.69(15) ?
    C4 C5 H5A . . 120.2 ?
    C6 C5 H5A . . 120.2 ?
    C5 C6 C1 . . 121.37(14) ?
    C5 C6 H6A . . 119.3 ?
    C1 C6 H6A . . 119.3 ?
    C8 C7 C12 . . 118.10(13) ?
    C8 C7 P1 . . 121.25(10) ?
    C12 C7 P1 . . 120.65(11) ?
    C7 C8 C9 . . 121.37(13) ?
    C7 C8 H8A . . 119.3 ?
    C9 C8 H8A . . 119.3 ?
    C10 C9 C8 . . 119.69(14) ?
    C10 C9 H9A . . 120.2 ?
    C8 C9 H9A . . 120.2 ?
    C9 C10 C11 . . 119.89(14) ?
    C9 C10 H10A . . 120.1 ?
    C11 C10 H10A . . 120.1 ?
    C10 C11 C12 . . 120.33(14) ?
    C10 C11 H11A . . 119.8 ?
    C12 C11 H11A . . 119.8 ?
    C11 C12 C7 . . 120.52(14) ?
    C11 C12 H12A . . 119.7 ?
    C7 C12 H12A . . 119.7 ?
    C14 C13 C18 . . 118.17(13) ?
    C14 C13 P1 . . 124.44(11) ?
    C18 C13 P1 . . 117.14(10) ?
    C13 C14 C15 . . 120.67(14) ?
    C13 C14 H14A . . 119.7 ?
    C15 C14 H14A . . 119.7 ?
    C16 C15 C14 . . 120.47(15) ?
    C16 C15 H15A . . 119.8 ?
    C14 C15 H15A . . 119.8 ?
    C15 C16 C17 . . 119.50(14) ?
    C15 C16 H16A . . 120.2 ?
    C17 C16 H16A . . 120.2 ?
    C16 C17 C18 . . 120.28(15) ?
    C16 C17 H17A . . 119.9 ?
    C18 C17 H17A . . 119.9 ?
    C17 C18 C13 . . 120.90(14) ?
    C17 C18 H18A . . 119.5 ?
    C13 C18 H18A . . 119.5 ?
    C20 C19 C24 . . 118.09(13) ?
    C20 C19 P2 . . 120.81(11) ?
    C24 C19 P2 . . 121.09(11) ?
    C19 C20 C21 . . 120.89(14) ?
    C19 C20 H20A . . 119.6 ?
    C21 C20 H20A . . 119.6 ?
    C22 C21 C20 . . 120.41(15) ?
    C22 C21 H21A . . 119.8 ?
    C20 C21 H21A . . 119.8 ?
    C23 C22 C21 . . 119.20(14) ?
    C23 C22 H22A . . 120.4 ?
    C21 C22 H22A . . 120.4 ?
    C22 C23 C24 . . 120.34(16) ?
    C22 C23 H23A . . 119.8 ?
    C24 C23 H23A . . 119.8 ?
    C23 C24 C19 . . 121.05(15) ?
    C23 C24 H24A . . 119.5 ?
    C19 C24 H24A . . 119.5 ?
    C26 C25 C30 . . 118.31(13) ?
    C26 C25 P2 . . 115.77(11) ?
    C30 C25 P2 . . 125.83(11) ?
    C27 C26 C25 . . 120.88(14) ?
    C27 C26 H26A . . 119.6 ?
    C25 C26 H26A . . 119.6 ?
    C28 C27 C26 . . 120.35(15) ?
    C28 C27 H27A . . 119.8 ?
    C26 C27 H27A . . 119.8 ?
    C29 C28 C27 . . 119.41(15) ?
    C29 C28 H28A . . 120.3 ?
    C27 C28 H28A . . 120.3 ?
    C28 C29 C30 . . 120.67(15) ?
    C28 C29 H29A . . 119.7 ?
    C30 C29 H29A . . 119.7 ?
    C29 C30 C25 . . 120.36(15) ?
    C29 C30 H30A . . 119.8 ?
    C25 C30 H30A . . 119.8 ?
    C36 C31 C32 . . 118.06(13) ?
    C36 C31 P2 . . 119.27(11) ?
    C32 C31 P2 . . 122.42(11) ?
    C33 C32 C31 . . 120.86(14) ?
    C33 C32 H32A . . 119.6 ?
    C31 C32 H32A . . 119.6 ?
    C34 C33 C32 . . 120.19(16) ?
    C34 C33 H33A . . 119.9 ?
    C32 C33 H33A . . 119.9 ?
    C33 C34 C35 . . 119.70(14) ?
    C33 C34 H34A . . 120.1 ?
    C35 C34 H34A . . 120.1 ?
    C34 C35 C36 . . 119.99(16) ?
    C34 C35 H35A . . 120.0 ?
    C36 C35 H35A . . 120.0 ?
    C35 C36 C31 . . 121.12(15) ?
    C35 C36 H36A . . 119.4 ?
    C31 C36 H36A . . 119.4 ?
    S1 C37 H37A . . 109.5 ?
    S1 C37 H37B . . 109.5 ?
    H37A C37 H37B . . 109.5 ?
    S1 C37 H37C . . 109.5 ?
    H37A C37 H37C . . 109.5 ?
    H37B C37 H37C . . 109.5 ?
    S1 C38 H38A . . 109.5 ?
    S1 C38 H38B . . 109.5 ?
    H38A C38 H38B . . 109.5 ?
    S1 C38 H38C . . 109.5 ?
    H38A C38 H38C . . 109.5 ?
    H38B C38 H38C . . 109.5 ?
    S2 C39 H39A . . 109.5 ?
    S2 C39 H39B . . 109.5 ?
    H39A C39 H39B . . 109.5 ?
    S2 C39 H39C . . 109.5 ?
    H39A C39 H39C . . 109.5 ?
    H39B C39 H39C . . 109.5 ?
    S2 C40 H40A . . 109.5 ?
    S2 C40 H40B . . 109.5 ?
    H40A C40 H40B . . 109.5 ?
    S2 C40 H40C . . 109.5 ?
    H40A C40 H40C . . 109.5 ?
    H40B C40 H40C . . 109.5 ?
    S1 Co1 S2 . . 97.289(15) ?
    S1 Co1 P2 . . 113.785(15) ?
    S2 Co1 P2 . . 103.285(15) ?
    S1 Co1 P1 . . 118.569(16) ?
    S2 Co1 P1 . . 99.515(15) ?
    P2 Co1 P1 . . 118.725(15) ?
    S1 Co1 H1 . . 85.2(7) ?
    S2 Co1 H1 . . 176.8(7) ?
    P2 Co1 H1 . . 73.8(7) ?
    P1 Co1 H1 . . 80.9(7) ?
    C13 P1 C7 . . 102.20(6) ?
    C13 P1 C1 . . 102.05(6) ?
    C7 P1 C1 . . 98.42(6) ?
    C13 P1 Co1 . . 113.87(4) ?
    C7 P1 Co1 . . 117.52(4) ?
    C1 P1 Co1 . . 119.93(4) ?
    C31 P2 C25 . . 102.13(7) ?
    C31 P2 C19 . . 99.69(6) ?
    C25 P2 C19 . . 97.94(6) ?
    C31 P2 Co1 . . 112.92(5) ?
    C25 P2 Co1 . . 122.09(5) ?
    C19 P2 Co1 . . 118.51(5) ?
    O1 S1 C37 . . 103.26(9) ?
    O1 S1 C38 . . 105.24(8) ?
    C37 S1 C38 . . 95.15(9) ?
    O1 S1 Co1 . . 119.07(5) ?
    C37 S1 Co1 . . 116.15(6) ?
    C38 S1 Co1 . . 114.71(6) ?
    O2 S2 C40 . . 105.56(8) ?
    O2 S2 C39 . . 104.16(8) ?
    C40 S2 C39 . . 97.12(9) ?
    O2 S2 Co1 . . 121.43(5) ?
    C40 S2 Co1 . . 112.03(6) ?
    C39 S2 Co1 . . 113.48(6) ?
loop_
    _geom_torsion_atom_site_label_1
    _geom_torsion_atom_site_label_2
    _geom_torsion_atom_site_label_3
    _geom_torsion_atom_site_label_4
    _geom_torsion_site_symmetry_1
    _geom_torsion_site_symmetry_2
    _geom_torsion_site_symmetry_3
    _geom_torsion_site_symmetry_4
    _geom_torsion
    _geom_torsion_publ_flag
    C6 C1 C2 C3 . . . . -3.8(2) ?
    P1 C1 C2 C3 . . . . 173.25(13) ?
    C1 C2 C3 C4 . . . . 0.4(3) ?
    C2 C3 C4 C5 . . . . 2.8(3) ?
    C3 C4 C5 C6 . . . . -2.5(3) ?
    C4 C5 C6 C1 . . . . -1.0(3) ?
    C2 C1 C6 C5 . . . . 4.1(2) ?
    P1 C1 C6 C5 . . . . -173.17(13) ?
    C12 C7 C8 C9 . . . . -1.6(2) ?
    P1 C7 C8 C9 . . . . 178.77(11) ?
    C7 C8 C9 C10 . . . . -1.4(2) ?
    C8 C9 C10 C11 . . . . 2.9(2) ?
    C9 C10 C11 C12 . . . . -1.2(2) ?
    C10 C11 C12 C7 . . . . -1.8(2) ?
    C8 C7 C12 C11 . . . . 3.2(2) ?
    P1 C7 C12 C11 . . . . -177.15(11) ?
    C18 C13 C14 C15 . . . . 0.2(2) ?
    P1 C13 C14 C15 . . . . 174.30(12) ?
    C13 C14 C15 C16 . . . . 0.6(2) ?
    C14 C15 C16 C17 . . . . -0.5(2) ?
    C15 C16 C17 C18 . . . . -0.4(2) ?
    C16 C17 C18 C13 . . . . 1.2(2) ?
    C14 C13 C18 C17 . . . . -1.1(2) ?
    P1 C13 C18 C17 . . . . -175.62(11) ?
    C24 C19 C20 C21 . . . . 1.2(2) ?
    P2 C19 C20 C21 . . . . 179.90(12) ?
    C19 C20 C21 C22 . . . . 0.0(2) ?
    C20 C21 C22 C23 . . . . -1.1(2) ?
    C21 C22 C23 C24 . . . . 1.0(3) ?
    C22 C23 C24 C19 . . . . 0.2(3) ?
    C20 C19 C24 C23 . . . . -1.4(2) ?
    P2 C19 C24 C23 . . . . 179.98(13) ?
    C30 C25 C26 C27 . . . . -0.5(2) ?
    P2 C25 C26 C27 . . . . 176.40(12) ?
    C25 C26 C27 C28 . . . . 1.6(2) ?
    C26 C27 C28 C29 . . . . -1.4(2) ?
    C27 C28 C29 C30 . . . . 0.1(3) ?
    C28 C29 C30 C25 . . . . 1.0(3) ?
    C26 C25 C30 C29 . . . . -0.8(2) ?
    P2 C25 C30 C29 . . . . -177.34(12) ?
    C36 C31 C32 C33 . . . . 1.1(2) ?
    P2 C31 C32 C33 . . . . 175.39(12) ?
    C31 C32 C33 C34 . . . . 1.4(3) ?
    C32 C33 C34 C35 . . . . -2.1(3) ?
    C33 C34 C35 C36 . . . . 0.4(3) ?
    C34 C35 C36 C31 . . . . 2.2(3) ?
    C32 C31 C36 C35 . . . . -2.9(2) ?
    P2 C31 C36 C35 . . . . -177.33(13) ?
    C14 C13 P1 C7 . . . . 10.10(14) ?
    C18 C13 P1 C7 . . . . -175.78(11) ?
    C14 C13 P1 C1 . . . . 111.59(13) ?
    C18 C13 P1 C1 . . . . -74.28(12) ?
    C14 C13 P1 Co1 . . . . -117.68(12) ?
    C18 C13 P1 Co1 . . . . 56.44(12) ?
    C8 C7 P1 C13 . . . . -120.84(12) ?
    C12 C7 P1 C13 . . . . 59.52(12) ?
    C8 C7 P1 C1 . . . . 134.81(12) ?
    C12 C7 P1 C1 . . . . -44.83(12) ?
    C8 C7 P1 Co1 . . . . 4.58(13) ?
    C12 C7 P1 Co1 . . . . -175.07(10) ?
    C2 C1 P1 C13 . . . . 15.96(14) ?
    C6 C1 P1 C13 . . . . -166.97(12) ?
    C2 C1 P1 C7 . . . . 120.44(13) ?
    C6 C1 P1 C7 . . . . -62.49(12) ?
    C2 C1 P1 Co1 . . . . -110.94(12) ?
    C6 C1 P1 Co1 . . . . 66.13(12) ?
    S1 Co1 P1 C13 . . . . 171.96(5) ?
    S2 Co1 P1 C13 . . . . -84.28(5) ?
    P2 Co1 P1 C13 . . . . 26.67(5) ?
    S1 Co1 P1 C7 . . . . 52.55(5) ?
    S2 Co1 P1 C7 . . . . 156.30(5) ?
    P2 Co1 P1 C7 . . . . -92.75(5) ?
    S1 Co1 P1 C1 . . . . -66.82(5) ?
    S2 Co1 P1 C1 . . . . 36.93(5) ?
    P2 Co1 P1 C1 . . . . 147.88(5) ?
    C36 C31 P2 C25 . . . . -63.39(13) ?
    C32 C31 P2 C25 . . . . 122.43(13) ?
    C36 C31 P2 C19 . . . . -163.76(12) ?
    C32 C31 P2 C19 . . . . 22.06(14) ?
    C36 C31 P2 Co1 . . . . 69.52(13) ?
    C32 C31 P2 Co1 . . . . -104.66(12) ?
    C26 C25 P2 C31 . . . . -175.08(11) ?
    C30 C25 P2 C31 . . . . 1.57(14) ?
    C26 C25 P2 C19 . . . . -73.32(12) ?
    C30 C25 P2 C19 . . . . 103.32(13) ?
    C26 C25 P2 Co1 . . . . 57.69(12) ?
    C30 C25 P2 Co1 . . . . -125.66(12) ?
    C20 C19 P2 C31 . . . . -97.04(12) ?
    C24 C19 P2 C31 . . . . 81.58(13) ?
    C20 C19 P2 C25 . . . . 159.12(12) ?
    C24 C19 P2 C25 . . . . -22.25(13) ?
    C20 C19 P2 Co1 . . . . 25.80(13) ?
    C24 C19 P2 Co1 . . . . -155.58(11) ?
    S1 Co1 P2 C31 . . . . -12.08(5) ?
    S2 Co1 P2 C31 . . . . -116.35(5) ?
    P1 Co1 P2 C31 . . . . 134.80(5) ?
    S1 Co1 P2 C25 . . . . 110.23(6) ?
    S2 Co1 P2 C25 . . . . 5.96(6) ?
    P1 Co1 P2 C25 . . . . -102.89(6) ?
    S1 Co1 P2 C19 . . . . -128.03(5) ?
    S2 Co1 P2 C19 . . . . 127.70(5) ?
    P1 Co1 P2 C19 . . . . 18.85(5) ?
    S2 Co1 S1 O1 . . . . 30.74(7) ?
    P2 Co1 S1 O1 . . . . -77.29(7) ?
    P1 Co1 S1 O1 . . . . 135.77(7) ?
    S2 Co1 S1 C37 . . . . -93.69(8) ?
    P2 Co1 S1 C37 . . . . 158.28(8) ?
    P1 Co1 S1 C37 . . . . 11.35(8) ?
    S2 Co1 S1 C38 . . . . 156.68(7) ?
    P2 Co1 S1 C38 . . . . 48.64(7) ?
    P1 Co1 S1 C38 . . . . -98.29(7) ?
    S1 Co1 S2 O2 . . . . 170.37(6) ?
    P2 Co1 S2 O2 . . . . -73.02(7) ?
    P1 Co1 S2 O2 . . . . 49.69(7) ?
    S1 Co1 S2 C40 . . . . -63.72(7) ?
    P2 Co1 S2 C40 . . . . 52.90(7) ?
    P1 Co1 S2 C40 . . . . 175.60(7) ?
    S1 Co1 S2 C39 . . . . 45.04(7) ?
    P2 Co1 S2 C39 . . . . 161.66(7) ?
    P1 Co1 S2 C39 . . . . -75.64(7) ?
data_global
_journal_date_recd_electronic     2010-07-22
_journal_date_accepted     2010-07-23
_journal_name_full     'Acta Crystallographica, Section E'
_journal_year     2010
_journal_volume     66
_journal_issue      8
_journal_page_first     m1031
_journal_page_last     m1031
_journal_paper_category     QM
_journal_coeditor_code     BT5307
_publ_contact_author_name     'Dr. Marko Hapke'
_publ_contact_author_address
;
 Leibniz-Institut f\"ur Katalyse e. V.
 an der Universit\"at Rostock
 Albert-Einstein-Stra\&se 29a
 18059 Rostock
 Germany
;
_publ_contact_author_email     'marko.hapke@catalysis.de'
_publ_contact_author_fax     '+49(0)381128151213'
_publ_contact_author_phone     '+49(0)3811281213'
_publ_section_title
;
Bis(dimethyl sulfoxide)hydridobis(triphenylphosphane)cobalt(I)
;
loop_
    _publ_author_name
    _publ_author_address
    'Hapke, Marko'
;
Leibniz-Institut f\"ur Katalyse e. V. an der Universit\"at Rostock
Albert-Einstein-Strasse 29a
18059 Rostock
Germany
;
    'Weding, Nico'
;
Leibniz-Institut f\"ur Katalyse e. V. an der Universit\"at Rostock
Albert-Einstein-Strasse 29a
18059 Rostock
Germany
;
    'Spannenberg, Anke'
;
Leibniz-Institut f\"ur Katalyse e. V. an der Universit\"at Rostock
Albert-Einstein-Strasse 29a
18059 Rostock
Germany
;
