# Supplementary material for: Bis(dimethyl sulfoxide)­hydridobis(triphenyl­phosphane)cobalt(I)
Source: Acta Crystallogr Sect E Struct Rep Online. 2010 Jul 31;66(Pt 8):m1031. doi: 10.1107/S1600536810029466 (PMC3007366; doi:10.1107/S1600536810029466)
Supplement: Supplementary file 2 [file e-66-m1031-Isup2.hkl]

# 
# h,k,l, Fc-squared, Fo-squared, sigma(Fo-squared) and status flag 
# 
data_I
_shelx_title ' ks974m in P2(1)/n' 
_shelx_refln_list_code          4 
_shelx_F_calc_maximum      362.55 
_exptl_crystal_F_000      1552.00 
_reflns_d_resolution_high  0.7697 
 
loop_ 
 _symmetry_equiv_pos_as_xyz 
 'x, y, z' 
 '-x+1/2, y+1/2, -z+1/2' 
 '-x, -y, -z' 
 'x-1/2, -y-1/2, z-1/2' 
 
_cell_length_a    10.5625 
_cell_length_b    21.4211 
_cell_length_c    15.8427 
_cell_angle_alpha  90.000 
_cell_angle_beta   93.499 
_cell_angle_gamma  90.000 
 
_shelx_F_squared_multiplier     1.000 
 
loop_ 
 _refln_index_h 
 _refln_index_k 
 _refln_index_l 
 _refln_F_squared_calc 
 _refln_F_squared_meas 
 _refln_F_squared_sigma 
 _refln_observed_status 
   2   0   0    16545.48    16984.82    229.96 o 
   4   0   0     1101.31     1199.42     27.40 o 
   6   0   0    12556.36    12247.24    160.80 o 
   8   0   0     4729.20     4525.93     77.94 o 
  10   0   0     2868.25     2874.72     97.52 o 
  12   0   0     3698.17     3898.88    119.50 o 
   1   1   0       20.36       32.79     25.50 o 
   2   1   0    10800.63    11586.49    109.85 o 
   3   1   0      106.73      142.23     17.23 o 
   4   1   0      236.53      241.25     14.48 o 
   5   1   0       18.38       43.08     15.77 o 
   6   1   0      690.61      684.81     16.25 o 
   7   1   0       26.53       21.03     14.83 o 
   8   1   0        5.70       12.82     15.52 o 
   9   1   0      317.18      300.77     17.51 o 
  10   1   0      152.41      162.86     16.17 o 
  11   1   0      410.18      393.23     16.21 o 
  12   1   0       64.60       49.60     21.42 o 
  13   1   0       30.16       25.38     20.92 o 
   0   2   0    27527.86    31432.57    345.44 o 
   1   2   0    29485.92    33052.73    131.72 o 
   2   2   0     2347.76     2298.24     32.37 o 
   3   2   0      303.71      324.77     18.79 o 
   4   2   0     1197.52     1428.95     20.90 o 
   5   2   0     6173.63     6022.14     58.99 o 
   6   2   0      361.14      323.30     14.78 o 
   7   2   0    11303.04    10821.50    138.80 o 
   8   2   0     2777.26     2534.60     28.97 o 
   9   2   0      330.30      292.40     16.77 o 
  10   2   0       33.03       38.69     16.92 o 
  11   2   0      767.06      825.86     19.85 o 
  12   2   0      182.12      197.25     20.67 o 
  13   2   0     1113.15     1086.63     40.31 o 
   1   3   0     5351.42     5884.46     55.11 o 
   2   3   0     1450.16     1552.65     29.08 o 
   3   3   0     1939.70     2002.29     24.78 o 
   4   3   0      359.26      455.44     17.35 o 
   5   3   0       21.76       47.00     14.33 o 
   6   3   0     7863.40     8329.56     80.87 o 
   7   3   0     2269.81     2149.28     31.69 o 
   8   3   0      379.61      363.64     15.22 o 
   9   3   0       81.75       98.22     14.90 o 
  10   3   0       34.67       53.81     15.87 o 
  11   3   0      114.42      108.56     16.49 o 
  12   3   0      133.70      143.67     18.78 o 
  13   3   0     1047.39     1035.39     26.59 o 
   0   4   0    11914.78    12853.13    174.51 o 
   1   4   0     2840.28     2860.97     38.91 o 
   2   4   0     7531.42     8526.29     50.62 o 
   3   4   0     1040.68     1089.49     20.20 o 
   4   4   0     9152.34     9413.58     51.67 o 
   5   4   0    10719.64    10617.96     84.84 o 
   6   4   0     7764.71     8002.68     71.46 o 
   7   4   0     8459.04     8009.34     89.65 o 
   8   4   0      133.69      178.97     15.75 o 
   9   4   0     2346.51     2291.08     37.43 o 
  10   4   0       15.53       20.15     14.80 o 
  11   4   0       25.69       40.39     16.00 o 
  12   4   0      107.01      106.08     18.46 o 
  13   4   0      821.22      800.83     23.20 o 
   1   5   0    13483.29    14556.85     82.15 o 
   2   5   0       32.57       33.60     18.31 o 
   3   5   0     8189.90     8628.25     65.31 o 
   4   5   0     3817.26     3869.04     28.31 o 
   5   5   0       22.21       34.77     14.77 o 
   6   5   0     2444.35     2382.89     23.25 o 
   7   5   0     1069.24     1050.75     19.04 o 
   8   5   0     5832.18     5600.44     80.35 o 
   9   5   0        2.27        9.10     16.15 o 
  10   5   0       79.41      106.46     16.98 o 
  11   5   0      126.72      135.69     17.04 o 
  12   5   0        1.38        3.58     19.21 o 
  13   5   0     1561.51     1473.87     31.95 o 
   0   6   0     5360.38     5446.98     63.41 o 
   1   6   0    49072.55    50965.75    173.80 o 
   2   6   0     6824.00     7338.71     43.90 o 
   3   6   0      896.47      968.98     21.20 o 
   4   6   0      780.53      997.14     20.21 o 
   5   6   0     2893.04     2926.49     30.04 o 
   6   6   0     6599.74     6423.48     51.74 o 
   7   6   0     2164.20     2072.67     19.91 o 
   8   6   0      194.45      171.30     16.56 o 
   9   6   0      330.26      323.47     16.21 o 
  10   6   0      233.01      215.46     16.13 o 
  11   6   0      405.56      413.64     19.88 o 
  12   6   0      360.39      336.15     19.34 o 
  13   6   0      674.82      690.61     22.16 o 
   1   7   0      660.34      690.56     22.08 o 
   2   7   0      168.14      183.29     18.76 o 
   3   7   0       56.63       79.44     15.53 o 
   4   7   0      129.16      199.41     16.82 o 
   5   7   0      146.68      135.16     15.82 o 
   6   7   0     1132.69     1162.47     18.09 o 
   7   7   0      877.25      848.85     16.98 o 
   8   7   0     9807.53     9275.27     95.47 o 
   9   7   0      134.01      118.72     14.99 o 
  10   7   0       13.06       11.71     15.40 o 
  11   7   0        0.68       13.03     17.17 o 
  12   7   0      340.08      344.58     18.65 o 
  13   7   0      100.46       86.00     18.94 o 
   0   8   0    32231.63    32837.15    300.29 o 
   1   8   0     4057.75     4067.20     36.70 o 
   2   8   0     8838.02     9228.50     56.68 o 
   3   8   0     1602.46     1620.50     22.47 o 
   4   8   0     5847.96     5554.71     47.07 o 
   5   8   0      490.77      532.69     16.68 o 
   6   8   0    11547.84    10911.49    100.79 o 
   7   8   0     2400.08     2354.07     27.09 o 
   8   8   0      942.63      916.26     16.72 o 
   9   8   0        0.16        4.89     15.56 o 
  10   8   0      418.95      444.51     18.19 o 
  11   8   0      313.17      289.38     17.81 o 
  12   8   0      849.31      885.08     22.19 o 
  13   8   0       15.12       34.30     20.28 o 
   1   9   0       19.56        9.95     16.46 o 
   2   9   0     3199.06     3321.73     28.74 o 
   3   9   0       99.01      143.13     16.40 o 
   4   9   0     4059.38     4159.00     30.55 o 
   5   9   0      533.25      527.63     16.87 o 
   6   9   0     1179.36     1152.76     19.82 o 
   7   9   0     1229.82     1135.16     18.10 o 
   8   9   0     5580.97     5612.42     64.05 o 
   9   9   0     2552.09     2552.90     26.67 o 
  10   9   0      171.69      147.97     18.63 o 
  11   9   0        8.93       13.18     17.38 o 
  12   9   0       94.36      108.55     19.43 o 
   0  10   0       19.59       56.69     27.75 o 
   1  10   0     6681.40     6641.31     50.16 o 
   2  10   0     7644.04     7693.64     40.69 o 
   3  10   0     5265.00     5193.68     35.68 o 
   4  10   0     1739.86     1546.18     21.11 o 
   5  10   0     8223.14     7931.93     58.52 o 
   6  10   0    10921.63    10456.17     88.13 o 
   7  10   0     7402.25     7024.64     89.32 o 
   8  10   0     3510.18     3512.08     54.04 o 
   9  10   0      152.42      205.58     17.08 o 
  10  10   0     1127.40     1097.95     25.40 o 
  11  10   0     2209.32     2277.39     37.75 o 
  12  10   0      812.42      750.06     30.49 o 
   1  11   0      544.59      491.92     18.48 o 
   2  11   0      418.22      414.62     18.80 o 
   3  11   0      716.70      782.01     19.66 o 
   4  11   0        5.03       23.99     18.71 o 
   5  11   0     7811.17     7745.52     70.85 o 
   6  11   0      142.48      140.56     16.56 o 
   7  11   0      650.21      610.39     17.85 o 
   8  11   0        0.31        3.41     16.28 o 
   9  11   0     2889.73     2841.74     33.00 o 
  10  11   0        5.75        9.83     17.65 o 
  11  11   0      465.01      472.96     17.97 o 
  12  11   0        4.11       18.46     19.32 o 
   0  12   0    17086.79    17190.64    153.91 o 
   1  12   0      834.19      681.10     19.76 o 
   2  12   0      216.09      157.30     16.49 o 
   3  12   0     5119.34     4797.50     42.13 o 
   4  12   0     4347.78     4401.16     28.59 o 
   5  12   0     5786.64     5700.72     49.85 o 
   6  12   0     1173.12     1175.40     21.96 o 
   7  12   0      495.95      535.25     18.56 o 
   8  12   0        0.56        2.85     16.09 o 
   9  12   0      772.30      711.83     20.29 o 
  10  12   0       79.38       92.17     18.28 o 
  11  12   0     1930.32     2086.07     49.21 o 
  12  12   0       71.43       81.41     23.73 o 
   1  13   0      251.58      251.91     18.04 o 
   2  13   0     4114.03     4099.96     39.89 o 
   3  13   0      364.04      357.38     17.27 o 
   4  13   0       93.98      128.57     15.86 o 
   5  13   0     1753.23     1671.07     22.42 o 
   6  13   0      111.39      112.43     17.58 o 
   7  13   0      334.79      312.73     19.48 o 
   8  13   0      635.85      638.62     19.84 o 
   9  13   0     1265.72     1326.54     33.64 o 
  10  13   0      311.56      295.99     22.99 o 
  11  13   0       52.54       62.38     19.92 o 
  12  13   0      142.34      161.70     20.99 o 
   0  14   0     4031.06     3705.63     41.32 o 
   1  14   0       14.05       16.51     15.49 o 
   2  14   0     4263.32     4012.03     37.48 o 
   3  14   0        7.70       13.15     18.12 o 
   4  14   0     4649.71     4622.62     37.92 o 
   5  14   0      832.36      769.25     20.00 o 
   6  14   0     1238.13     1191.21     20.67 o 
   7  14   0      458.65      490.21     19.11 o 
   8  14   0      307.42      324.71     17.26 o 
   9  14   0     1239.93     1167.75     23.45 o 
  10  14   0      576.80      609.99     20.90 o 
  11  14   0      115.97      111.36     21.67 o 
   1  15   0      461.46      426.55     19.41 o 
   2  15   0     2991.63     2928.86     26.83 o 
   3  15   0      230.91      237.24     17.41 o 
   4  15   0     1204.92     1182.66     20.43 o 
   5  15   0     1223.41     1240.69     21.05 o 
   6  15   0        0.58        0.04     17.05 o 
   7  15   0       59.06       75.87     17.31 o 
   8  15   0      483.91      450.58     18.67 o 
   9  15   0     1065.96     1089.10     24.57 o 
  10  15   0       48.96       49.37     18.39 o 
  11  15   0       14.07        7.10     20.98 o 
   0  16   0     2043.83     1953.79     32.55 o 
   1  16   0      137.45      114.20     17.92 o 
   2  16   0      834.12      813.22     20.73 o 
   3  16   0     2564.19     2497.58     24.81 o 
   4  16   0     1396.08     1351.55     24.81 o 
   5  16   0      409.49      422.74     18.01 o 
   6  16   0      193.91      222.87     18.31 o 
   7  16   0      611.65      647.18     20.50 o 
   8  16   0       80.29       84.94     17.68 o 
   9  16   0       44.19       45.98     18.56 o 
  10  16   0      349.10      383.58     19.63 o 
  11  16   0       24.69       29.36     21.66 o 
   1  17   0       29.27       11.16     17.51 o 
   2  17   0     3220.81     3009.64     28.33 o 
   3  17   0     1968.71     1862.83     26.42 o 
   4  17   0       11.91       19.44     16.80 o 
   5  17   0      944.82      940.63     19.57 o 
   6  17   0      361.12      368.83     20.69 o 
   7  17   0     1547.59     1525.13     23.52 o 
   8  17   0      209.10      243.97     18.47 o 
   9  17   0      122.80      117.99     18.13 o 
  10  17   0       54.60       72.76     20.93 o 
   0  18   0      932.23      873.75     29.40 o 
   1  18   0     5569.16     5741.62     51.06 o 
   2  18   0      645.47      636.11     21.86 o 
   3  18   0      531.17      519.83     22.12 o 
   4  18   0      451.69      441.65     19.06 o 
   5  18   0       64.93       79.03     19.78 o 
   6  18   0     1106.81     1163.79     22.62 o 
   7  18   0      322.74      355.25     18.55 o 
   8  18   0      131.26      153.30     17.81 o 
   9  18   0      394.41      420.22     20.35 o 
  10  18   0      417.83      414.85     23.11 o 
   1  19   0      420.46      432.79     19.59 o 
   2  19   0      879.90      853.29     20.67 o 
   3  19   0      305.33      330.17     20.65 o 
   4  19   0       71.40       80.65     18.86 o 
   5  19   0        7.07        4.18     16.54 o 
   6  19   0     1055.93     1101.43     24.75 o 
   7  19   0      113.50      106.38     20.64 o 
   8  19   0      235.88      253.96     19.50 o 
   9  19   0       90.56       95.63     21.10 o 
  10  19   0        9.96       21.21     21.37 o 
   0  20   0      510.62      589.53     29.57 o 
   1  20   0    12101.76    12424.38     86.97 o 
   2  20   0        0.80        9.67     18.51 o 
   3  20   0      247.21      249.44     21.30 o 
   4  20   0       15.10       21.38     20.25 o 
   5  20   0     3540.59     3633.18     50.26 o 
   6  20   0      533.56      532.32     23.87 o 
   7  20   0     2165.72     2310.19     33.78 o 
   8  20   0      230.14      231.92     23.39 o 
   9  20   0      938.16      835.33     24.75 o 
   1  21   0        4.79       44.67     18.87 o 
   2  21   0      181.72      194.33     19.12 o 
   3  21   0      304.65      276.67     20.49 o 
   4  21   0        2.14       -2.85     22.34 o 
   5  21   0       10.71        6.85     18.97 o 
   6  21   0     1082.68     1084.30     24.13 o 
   7  21   0       23.19       23.07     20.79 o 
   8  21   0       50.23       57.92     25.40 o 
   0  22   0     1558.61     1565.88     34.52 o 
   1  22   0      816.25      828.51     21.40 o 
   2  22   0      315.92      352.00     20.40 o 
   3  22   0       39.81       37.47     18.92 o 
   4  22   0     1816.12     1843.22     26.18 o 
   5  22   0       15.01       18.55     20.28 o 
   6  22   0     3416.51     3374.66     60.95 o 
   7  22   0        7.33       13.26     23.94 o 
   8  22   0     1019.54     1013.96     28.08 o 
   1  23   0     1830.10     1843.54     25.95 o 
   2  23   0     1104.86     1151.49     25.46 o 
   3  23   0        1.83        3.14     19.85 o 
   4  23   0        1.96       16.86     19.91 o 
   5  23   0      119.38      133.04     22.24 o 
   6  23   0      598.99      581.06     30.31 o 
   7  23   0      151.75      153.07     26.43 o 
   0  24   0     2162.44     2329.20     41.32 o 
   1  24   0       93.03      106.02     22.00 o 
   2  24   0      126.80      134.09     21.65 o 
   3  24   0      269.85      256.77     23.36 o 
   4  24   0      102.54       97.26     23.75 o 
   5  24   0      845.51      823.29     25.91 o 
   6  24   0     1101.87     1096.52     27.98 o 
   1  25   0       14.09       27.49     21.62 o 
   2  25   0      134.54      131.50     23.33 o 
   3  25   0      361.77      357.02     25.36 o 
   4  25   0       32.06       37.92     24.33 o 
   5  25   0       48.75       55.06     24.10 o 
   6  25   0      372.10      345.73     27.23 o 
   0  26   0       95.25       90.50     34.01 o 
   1  26   0       20.22       14.94     22.43 o 
   2  26   0       44.70       41.43     23.69 o 
   3  26   0       46.85       38.03     24.99 o 
   4  26   0       46.63       55.58     24.99 o 
   1  27   0       31.79       26.02     24.21 o 
   2  27   0        4.65       18.57     26.06 o 
   3  27   0      123.33      117.55     27.05 o 
 -13   0   1     5449.98     5436.50    208.54 o 
 -11   0   1      985.05     1084.74     50.61 o 
  -9   0   1       31.29       49.41     20.52 o 
  -7   0   1    11448.16    10797.25    233.32 o 
  -5   0   1     5048.02     5396.59     77.68 o 
  -3   0   1     2837.20     3048.40     41.96 o 
  -1   0   1    36355.72    41731.03    205.11 o 
   1   0   1   131444.02   128531.68    662.82 o 
   3   0   1    18863.42    19789.55    228.83 o 
   5   0   1     7090.48     6626.12    100.86 o 
   7   0   1     8062.07     7627.24    156.63 o 
   9   0   1      612.90      615.97     22.39 o 
  11   0   1     3401.72     3320.03    129.04 o 
  13   0   1     2660.29     2577.25    179.55 o 
 -13   1   1      227.31      252.85     22.54 o 
 -12   1   1      121.45      124.12     18.36 o 
 -11   1   1      398.83      429.70     18.80 o 
 -10   1   1       44.01       35.86     15.11 o 
  -9   1   1      858.06      900.35     19.54 o 
  -8   1   1      658.13      631.18     17.27 o 
  -7   1   1      336.26      303.39     15.23 o 
  -6   1   1      694.30      716.04     17.66 o 
  -5   1   1       91.49       98.34     13.90 o 
  -4   1   1     2053.64     2328.82     23.79 o 
  -3   1   1     1059.03      892.78     20.99 o 
  -2   1   1    49239.75    53281.42    302.39 o 
  -1   1   1     4588.40     5445.38     56.17 o 
   0   1   1      237.42      292.85     29.16 o 
   1   1   1     1049.74     1280.81     36.82 o 
   2   1   1     2875.04     3236.89     37.82 o 
   3   1   1     1145.48     1265.27     23.87 o 
   4   1   1     2481.72     2493.12     25.07 o 
   5   1   1     1238.18     1280.99     19.89 o 
   6   1   1       55.99       69.98     14.54 o 
   7   1   1     2931.94     2843.31     27.18 o 
   8   1   1     1093.76     1124.76     18.08 o 
   9   1   1     1665.17     1692.26     20.44 o 
  10   1   1       79.61       96.15     16.34 o 
  11   1   1      646.91      632.04     17.99 o 
  12   1   1      192.00      192.34     16.89 o 
  13   1   1     1011.68      928.82     47.49 o 
 -13   2   1     1161.51     1175.33     38.12 o 
 -12   2   1     2095.46     2080.14     49.97 o 
 -11   2   1      185.56      202.48     17.66 o 
 -10   2   1       68.01       88.88     15.32 o 
  -9   2   1      744.18      712.89     16.14 o 
  -8   2   1     3539.71     3368.44     41.03 o 
  -7   2   1     2895.28     2824.29     25.94 o 
  -6   2   1     8816.28     8451.81     93.25 o 
  -5   2   1     3036.95     3272.75     25.19 o 
  -4   2   1     7691.68     8081.70     54.24 o 
  -3   2   1     3239.25     3267.23     29.58 o 
  -2   2   1    10319.66    10917.67     88.06 o 
  -1   2   1      470.01      443.62     28.26 o 
   0   2   1    27214.14    30671.59    148.03 o 
   1   2   1    14259.57    15981.88    102.38 o 
   2   2   1      107.43      134.02     21.30 o 
   3   2   1    17597.13    18756.17    164.28 o 
   4   2   1      255.86      381.47     16.16 o 
   5   2   1      785.70      779.51     18.13 o 
   6   2   1     9630.87     9299.21     70.60 o 
   7   2   1      308.71      329.35     13.69 o 
   8   2   1     1374.31     1305.97     26.19 o 
   9   2   1      361.78      331.11     15.45 o 
  10   2   1     3373.65     3320.57     77.01 o 
  11   2   1      226.62      258.82     17.59 o 
  12   2   1      760.67      805.20     21.90 o 
  13   2   1      130.92      121.94     19.16 o 
 -13   3   1      910.76      862.30     27.26 o 
 -12   3   1        6.24       10.62     18.09 o 
 -11   3   1       50.54       60.56     16.20 o 
 -10   3   1      219.38      220.38     16.64 o 
  -9   3   1       17.79       28.04     14.90 o 
  -8   3   1     1186.61     1128.24     17.03 o 
  -7   3   1       31.02       40.76     14.24 o 
  -6   3   1     2546.30     2598.59     23.94 o 
  -5   3   1     8678.37     8652.96     66.86 o 
  -4   3   1      247.48      263.06     16.27 o 
  -3   3   1     8518.05     8397.50     42.48 o 
  -2   3   1       60.63       82.17     17.56 o 
  -1   3   1      730.22      844.66     30.95 o 
   0   3   1     3889.08     4356.26     53.71 o 
   1   3   1    11933.73    13316.19     81.54 o 
   2   3   1    17559.99    19865.84    102.91 o 
   3   3   1     8760.73     9371.54     86.43 o 
   4   3   1     5253.04     5266.45     47.10 o 
   5   3   1     1617.49     1508.16     20.68 o 
   6   3   1     2095.16     2105.26     20.07 o 
   7   3   1      465.61      448.09     14.46 o 
   8   3   1     1456.12     1333.05     20.01 o 
   9   3   1      116.26      100.86     15.96 o 
  10   3   1     1449.01     1366.86     20.25 o 
  11   3   1      101.36      105.65     16.52 o 
  12   3   1      141.30      163.41     22.12 o 
  13   3   1     1264.05     1244.83     45.01 o 
 -13   4   1      114.42      119.61     22.06 o 
 -12   4   1      535.60      554.74     21.62 o 
 -11   4   1        2.39       13.52     15.91 o 
 -10   4   1       77.39       79.79     16.79 o 
  -9   4   1      188.56      220.53     14.70 o 
  -8   4   1     2303.43     2116.46     38.12 o 
  -7   4   1       21.30       38.01     13.73 o 
  -6   4   1     5945.78     5451.46     49.22 o 
  -5   4   1      872.30      925.90     17.44 o 
  -4   4   1      232.87      262.37     15.85 o 
  -3   4   1     6233.08     6499.13     45.23 o 
  -2   4   1       69.80       67.85     18.38 o 
  -1   4   1     8681.54     9087.27     66.76 o 
   0   4   1     1770.46     1730.29     35.70 o 
   1   4   1      265.13      250.94     25.03 o 
   2   4   1    20275.76    22135.89     84.35 o 
   3   4   1     8282.81     8613.48     55.18 o 
   4   4   1     2445.96     2382.98     23.07 o 
   5   4   1      890.09      768.82     18.14 o 
   6   4   1     6415.29     6212.13     50.37 o 
   7   4   1      747.21      820.35     16.52 o 
   8   4   1       62.26       52.62     15.54 o 
   9   4   1      471.92      471.07     16.78 o 
  10   4   1      231.97      224.98     16.58 o 
  11   4   1       10.32       18.75     15.44 o 
  12   4   1      552.69      551.61     19.33 o 
  13   4   1      146.84      141.89     22.06 o 
 -13   5   1      387.89      348.92     21.44 o 
 -12   5   1       75.84      109.79     20.52 o 
 -11   5   1       21.39       12.75     17.10 o 
 -10   5   1       90.02       88.59     16.10 o 
  -9   5   1     1359.60     1348.12     17.94 o 
  -8   5   1       38.67       32.92     16.05 o 
  -7   5   1      963.53      938.16     17.34 o 
  -6   5   1     2505.94     2676.89     24.62 o 
  -5   5   1     5711.93     6109.76     57.67 o 
  -4   5   1      933.30     1038.67     20.08 o 
  -3   5   1     1111.84     1146.66     21.81 o 
  -2   5   1     1472.76     1702.19     26.43 o 
  -1   5   1     6068.72     6379.93     57.23 o 
   0   5   1     5287.16     5844.00     49.06 o 
   1   5   1    31989.70    34529.93    137.72 o 
   2   5   1     1518.24     1583.33     27.67 o 
   3   5   1     1321.47     1321.57     22.45 o 
   4   5   1      673.34      878.83     19.31 o 
   5   5   1      492.22      467.78     18.37 o 
   6   5   1     3971.26     3692.90     33.74 o 
   7   5   1      240.38      219.19     16.55 o 
   8   5   1     1952.69     1774.30     21.63 o 
   9   5   1      510.00      487.37     16.14 o 
  10   5   1     1516.95     1445.12     35.36 o 
  11   5   1       83.50      101.50     17.41 o 
  12   5   1     1125.55     1098.76     27.16 o 
  13   5   1       24.54       35.78     19.07 o 
 -13   6   1      232.15      236.48     22.67 o 
 -12   6   1     1988.48     2022.34     61.50 o 
 -11   6   1        9.95        6.77     16.68 o 
 -10   6   1      483.06      466.55     18.04 o 
  -9   6   1      109.35       89.30     16.39 o 
  -8   6   1      134.48      126.41     14.13 o 
  -7   6   1      358.74      357.17     16.05 o 
  -6   6   1     2046.41     1977.01     22.00 o 
  -5   6   1      681.58      727.67     16.24 o 
  -4   6   1      186.84      181.97     16.68 o 
  -3   6   1      138.67      133.98     16.28 o 
  -2   6   1    14349.35    15097.66     85.30 o 
  -1   6   1     2052.12     2240.41     31.46 o 
   0   6   1      585.41      537.50     21.46 o 
   1   6   1    11842.15    12252.66     65.31 o 
   2   6   1     6409.14     6739.74     42.70 o 
   3   6   1     3290.42     3682.65     31.05 o 
   4   6   1      473.59      609.75     17.01 o 
   5   6   1    11364.05    11097.45    101.66 o 
   6   6   1     1825.34     1669.34     20.33 o 
   7   6   1       12.38       19.09     14.02 o 
   8   6   1      990.04      995.74     19.31 o 
   9   6   1      254.90      290.02     17.92 o 
  10   6   1      962.45      961.97     18.31 o 
  11   6   1      373.46      385.57     20.11 o 
  12   6   1      512.81      497.83     19.87 o 
  13   6   1        9.29        2.86     22.41 o 
 -13   7   1       27.95       43.83     19.30 o 
 -12   7   1      285.05      263.91     19.00 o 
 -11   7   1       54.88       61.23     16.53 o 
 -10   7   1       16.12       17.69     15.14 o 
  -9   7   1      450.88      447.72     17.32 o 
  -8   7   1      319.86      275.96     16.30 o 
  -7   7   1     3244.27     3013.08     31.88 o 
  -6   7   1      198.23      221.25     15.72 o 
  -5   7   1      161.42      144.47     16.34 o 
  -4   7   1     2358.48     2622.67     23.73 o 
  -3   7   1       22.29       41.24     15.15 o 
  -2   7   1        0.11        6.70     16.17 o 
  -1   7   1       49.94       50.16     18.46 o 
   0   7   1    13459.07    14352.29    117.09 o 
   1   7   1     2037.63     2060.88     31.35 o 
   2   7   1     5704.61     6361.00     41.65 o 
   3   7   1      184.06      182.87     18.73 o 
   4   7   1      113.43      140.23     16.41 o 
   5   7   1      373.80      391.51     16.08 o 
   6   7   1     2758.63     2841.67     27.60 o 
   7   7   1      805.63      735.82     19.27 o 
   8   7   1      864.38      861.37     19.13 o 
   9   7   1      284.75      308.16     17.22 o 
  10   7   1      103.33      124.17     18.75 o 
  11   7   1      777.30      826.47     21.12 o 
  12   7   1        0.35      -15.06     18.92 o 
  13   7   1      129.09      127.92     22.80 o 
 -13   8   1      833.29      739.00     29.93 o 
 -12   8   1      349.65      370.21     20.73 o 
 -11   8   1      346.24      317.49     18.38 o 
 -10   8   1       28.10       31.17     17.12 o 
  -9   8   1      593.78      634.62     18.59 o 
  -8   8   1        4.24       33.06     16.72 o 
  -7   8   1     2507.24     2383.27     33.91 o 
  -6   8   1     1476.68     1516.42     20.47 o 
  -5   8   1     8848.46     8441.62     78.94 o 
  -4   8   1     1100.20     1242.21     20.41 o 
  -3   8   1     7382.93     7075.24     38.12 o 
  -2   8   1      479.52      535.49     20.52 o 
  -1   8   1     4817.17     4731.17     37.38 o 
   0   8   1     5088.57     4894.34     53.54 o 
   1   8   1      160.84      185.83     20.78 o 
   2   8   1    11974.80    12386.70     70.06 o 
   3   8   1      913.80      837.22     21.28 o 
   4   8   1      225.71      291.89     19.03 o 
   5   8   1    13813.86    13047.45    105.15 o 
   6   8   1     1718.17     1795.50     22.29 o 
   7   8   1     3694.48     3500.49     39.24 o 
   8   8   1     3180.87     3219.53     41.69 o 
   9   8   1      725.16      782.02     20.14 o 
  10   8   1       44.54       59.22     18.37 o 
  11   8   1     1516.32     1559.58     35.27 o 
  12   8   1      272.05      285.36     21.44 o 
  13   8   1      224.10      214.98     23.15 o 
 -12   9   1      707.23      627.34     20.89 o 
 -11   9   1     1648.05     1629.04     29.84 o 
 -10   9   1       98.84      105.04     15.05 o 
  -9   9   1      962.82      925.95     18.91 o 
  -8   9   1       42.27       49.52     18.03 o 
  -7   9   1     1793.44     1655.23     20.26 o 
  -6   9   1     1035.46      964.25     17.95 o 
  -5   9   1     5608.22     5619.06     40.52 o 
  -4   9   1     7775.64     8040.14     53.20 o 
  -3   9   1      763.28      718.23     18.08 o 
  -2   9   1     3293.21     3372.24     32.01 o 
  -1   9   1     1445.09     1361.37     23.80 o 
   0   9   1     1076.83     1112.54     22.08 o 
   1   9   1      649.53      818.02     22.87 o 
   2   9   1       76.79      125.06     15.95 o 
   3   9   1     1156.44     1181.50     20.31 o 
   4   9   1       43.84       51.98     14.06 o 
   5   9   1     3014.00     3077.40     26.38 o 
   6   9   1       51.71       68.19     17.24 o 
   7   9   1      862.22      769.61     18.03 o 
   8   9   1      353.25      377.18     17.98 o 
   9   9   1      927.54      936.86     17.69 o 
  10   9   1     1683.07     1629.52     22.72 o 
  11   9   1        3.72        9.10     18.55 o 
  12   9   1        1.34        7.37     21.37 o 
 -12  10   1      180.36      201.70     19.59 o 
 -11  10   1      213.15      234.90     18.44 o 
 -10  10   1     1211.48     1266.85     22.81 o 
  -9  10   1      588.38      574.25     19.01 o 
  -8  10   1     3981.27     4071.21     44.92 o 
  -7  10   1     6149.30     5899.91     68.62 o 
  -6  10   1     3993.55     3944.29     26.47 o 
  -5  10   1     8688.14     8319.71     82.05 o 
  -4  10   1     1713.59     1680.73     20.57 o 
  -3  10   1     4110.04     3895.63     35.70 o 
  -2  10   1     1727.40     1349.54     23.05 o 
  -1  10   1     1293.92     1068.79     21.54 o 
   0  10   1     7816.02     8063.84     45.67 o 
   1  10   1     1957.61     1825.56     26.73 o 
   2  10   1      514.21      678.01     19.18 o 
   3  10   1     1570.54     1404.47     20.59 o 
   4  10   1     6862.01     6821.87     35.32 o 
   5  10   1     9456.55     9218.86     92.35 o 
   6  10   1     8498.23     7992.86     87.18 o 
   7  10   1     2862.51     2765.63     27.25 o 
   8  10   1       65.67       67.65     16.61 o 
   9  10   1       32.85       43.71     16.03 o 
  10  10   1     1038.89     1008.05     27.02 o 
  11  10   1     1390.08     1472.98     42.57 o 
  12  10   1     1396.81     1411.57     34.01 o 
 -12  11   1     1535.98     1521.25     24.14 o 
 -11  11   1      436.37      431.10     20.47 o 
 -10  11   1      186.07      185.28     18.08 o 
  -9  11   1        5.28       12.55     16.58 o 
  -8  11   1     2158.09     2055.65     31.88 o 
  -7  11   1     1135.47     1051.09     18.21 o 
  -6  11   1      450.32      447.10     18.42 o 
  -5  11   1       34.07       40.24     16.13 o 
  -4  11   1     6400.68     6393.61     37.24 o 
  -3  11   1     1065.44     1099.63     23.12 o 
  -2  11   1     1801.31     1838.27     23.67 o 
  -1  11   1     4027.89     3833.49     30.61 o 
   0  11   1     2243.68     2292.33     25.85 o 
   1  11   1     5683.39     6203.41     55.23 o 
   2  11   1     1262.33     1177.21     21.16 o 
   3  11   1      480.86      498.60     18.65 o 
   4  11   1     2257.36     2242.82     24.64 o 
   5  11   1      134.69      153.06     17.24 o 
   6  11   1     1638.52     1738.14     25.13 o 
   7  11   1       18.10       37.94     18.04 o 
   8  11   1       35.91       44.79     18.37 o 
   9  11   1       38.25       40.11     19.48 o 
  10  11   1       73.67       57.24     20.52 o 
  11  11   1      649.81      647.63     23.44 o 
  12  11   1        5.06       16.25     21.75 o 
 -12  12   1      448.74      414.01     22.62 o 
 -11  12   1      210.45      236.47     18.65 o 
 -10  12   1     1732.97     1745.17     47.12 o 
  -9  12   1      565.14      605.21     19.82 o 
  -8  12   1      980.72      983.41     18.56 o 
  -7  12   1       31.18       43.73     15.81 o 
  -6  12   1      612.70      569.43     16.78 o 
  -5  12   1       51.74       58.35     15.96 o 
  -4  12   1     9214.21     9089.75     58.05 o 
  -3  12   1      204.55      232.38     18.81 o 
  -2  12   1     6285.14     6096.34     53.08 o 
  -1  12   1      805.98      735.19     19.33 o 
   0  12   1     1482.04     1198.74     20.91 o 
   1  12   1     6506.20     6292.61     49.46 o 
   2  12   1        8.26       15.80     15.72 o 
   3  12   1      508.29      466.32     17.01 o 
   4  12   1    12482.27    12212.67     61.50 o 
   5  12   1      488.72      494.53     17.65 o 
   6  12   1     1216.10     1222.46     19.41 o 
   7  12   1      609.73      618.61     17.99 o 
   8  12   1      128.92      120.83     18.94 o 
   9  12   1      151.79      168.43     19.98 o 
  10  12   1      397.25      450.70     21.82 o 
  11  12   1      136.76      145.51     21.01 o 
  12  12   1      944.49      853.33     29.68 o 
 -12  13   1      145.64      134.64     23.03 o 
 -11  13   1      386.84      482.64     23.33 o 
 -10  13   1      116.31       96.58     19.73 o 
  -9  13   1      409.03      396.06     18.74 o 
  -8  13   1      618.61      607.88     17.79 o 
  -7  13   1      385.78      413.12     16.57 o 
  -6  13   1      509.73      471.42     17.29 o 
  -5  13   1     1894.25     1950.97     25.73 o 
  -4  13   1     1837.39     1700.29     21.58 o 
  -3  13   1     1604.77     1559.84     21.61 o 
  -2  13   1       11.99       29.13     15.55 o 
  -1  13   1     2327.52     2494.94     25.87 o 
   0  13   1      847.93      852.76     19.46 o 
   1  13   1     3784.39     4009.03     41.08 o 
   2  13   1     2235.27     2259.26     27.81 o 
   3  13   1     3032.29     3045.28     27.10 o 
   4  13   1      430.49      440.53     18.13 o 
   5  13   1     1243.31     1213.10     21.00 o 
   6  13   1       49.97       50.70     16.68 o 
   7  13   1     1360.61     1354.12     19.67 o 
   8  13   1      347.01      360.59     19.01 o 
   9  13   1     1226.13     1206.02     21.28 o 
  10  13   1      275.02      310.86     18.18 o 
  11  13   1      353.79      395.96     22.06 o 
  12  13   1      302.49      281.22     23.77 o 
 -11  14   1      322.10      313.16     20.89 o 
 -10  14   1       40.11       59.16     19.20 o 
  -9  14   1      793.14      801.64     20.11 o 
  -8  14   1      288.27      277.60     17.82 o 
  -7  14   1      352.04      378.51     18.70 o 
  -6  14   1      446.99      442.88     18.42 o 
  -5  14   1      830.92      799.21     20.25 o 
  -4  14   1       67.54       97.93     18.15 o 
  -3  14   1     1242.12     1147.78     20.04 o 
  -2  14   1      752.52      692.24     18.26 o 
  -1  14   1     6594.08     6220.52     35.28 o 
   0  14   1      156.27      148.77     18.45 o 
   1  14   1     1291.35     1157.40     23.52 o 
   2  14   1     1108.74     1137.87     20.17 o 
   3  14   1       76.47       57.62     16.58 o 
   4  14   1      996.97      937.20     21.45 o 
   5  14   1     1475.06     1464.90     21.23 o 
   6  14   1     1893.91     1888.05     22.14 o 
   7  14   1       48.03       46.82     18.08 o 
   8  14   1       46.98       42.59     16.85 o 
   9  14   1        2.25       14.52     20.23 o 
  10  14   1       12.78       20.15     18.34 o 
  11  14   1     1822.22     1727.93     43.40 o 
 -11  15   1       34.06       25.15     21.65 o 
 -10  15   1      435.00      404.28     21.42 o 
  -9  15   1      385.19      377.34     20.39 o 
  -8  15   1      297.41      324.23     20.65 o 
  -7  15   1      792.32      808.82     22.08 o 
  -6  15   1      302.83      281.57     17.03 o 
  -5  15   1     2449.98     2420.42     34.49 o 
  -4  15   1     3619.16     3458.65     43.79 o 
  -3  15   1      639.65      635.69     19.27 o 
  -2  15   1        5.83        5.27     16.13 o 
  -1  15   1     1633.49     1559.50     22.76 o 
   0  15   1      306.92      349.11     19.54 o 
   1  15   1      212.94      210.24     17.97 o 
   2  15   1      230.86      199.33     17.95 o 
   3  15   1      367.76      380.71     20.54 o 
   4  15   1      340.22      323.39     17.91 o 
   5  15   1     2390.02     2389.84     25.16 o 
   6  15   1      300.18      295.26     18.17 o 
   7  15   1     2866.21     2893.90     36.66 o 
   8  15   1      413.87      425.80     18.19 o 
   9  15   1      259.00      267.85     21.69 o 
  10  15   1     1214.57     1139.14     22.74 o 
  11  15   1        4.33        2.19     22.48 o 
 -11  16   1      274.91      264.61     21.91 o 
 -10  16   1        3.17       -7.75     20.82 o 
  -9  16   1      250.12      287.47     19.53 o 
  -8  16   1      458.67      453.34     20.07 o 
  -7  16   1      147.81      153.78     16.63 o 
  -6  16   1       69.05       72.39     18.33 o 
  -5  16   1     1401.46     1337.12     22.38 o 
  -4  16   1     5004.89     5067.46     48.50 o 
  -3  16   1        6.80        5.50     17.59 o 
  -2  16   1       27.87       29.40     16.86 o 
  -1  16   1     2634.90     2550.30     26.74 o 
   0  16   1      549.89      518.95     19.58 o 
   1  16   1       37.78       33.78     16.26 o 
   2  16   1       87.27      111.15     17.51 o 
   3  16   1       11.37       12.96     16.90 o 
   4  16   1     3830.36     3736.80     29.69 o 
   5  16   1     3219.81     3178.38     27.51 o 
   6  16   1       39.56       49.23     17.21 o 
   7  16   1       70.06       73.77     19.11 o 
   8  16   1      391.66      375.56     19.44 o 
   9  16   1       15.32       22.08     19.10 o 
  10  16   1      105.30       84.65     21.68 o 
  11  16   1      614.43      591.68     22.89 o 
 -10  17   1        7.80       17.64     20.45 o 
  -9  17   1      205.91      238.69     22.36 o 
  -8  17   1      220.93      226.36     20.05 o 
  -7  17   1        0.38       13.19     16.58 o 
  -6  17   1      148.34      152.32     22.03 o 
  -5  17   1      159.82      170.65     20.68 o 
  -4  17   1      543.68      534.15     20.63 o 
  -3  17   1      768.71      795.50     19.32 o 
  -2  17   1       29.26       47.48     16.11 o 
  -1  17   1     3298.88     3121.02     35.93 o 
   0  17   1      111.32      116.29     17.41 o 
   1  17   1       49.95       30.30     17.09 o 
   2  17   1      396.24      358.19     20.15 o 
   3  17   1     1238.05     1238.51     22.33 o 
   4  17   1       23.83       17.31     20.05 o 
   5  17   1       84.86      107.55     17.71 o 
   6  17   1       31.78       50.66     20.17 o 
   7  17   1      120.85      121.87     19.97 o 
   8  17   1      113.80      133.05     19.42 o 
   9  17   1        0.71        7.94     22.40 o 
  10  17   1       10.28       14.79     21.27 o 
 -10  18   1        8.09       11.92     20.05 o 
  -9  18   1      570.04      598.50     22.23 o 
  -8  18   1      554.52      583.84     21.78 o 
  -7  18   1      401.09      412.61     23.78 o 
  -6  18   1      128.76      130.87     20.04 o 
  -5  18   1      223.05      223.60     17.89 o 
  -4  18   1      753.70      759.53     19.43 o 
  -3  18   1     3641.82     3635.82     35.21 o 
  -2  18   1      133.82      131.76     18.05 o 
  -1  18   1     4785.38     4695.82     38.77 o 
   0  18   1     1226.00     1303.61     21.99 o 
   1  18   1     4049.89     3925.15     28.97 o 
   2  18   1     4077.62     4059.75     38.21 o 
   3  18   1     1785.62     1758.71     24.50 o 
   4  18   1        8.39       18.48     18.33 o 
   5  18   1      295.34      299.80     17.81 o 
   6  18   1        3.82        9.63     19.19 o 
   7  18   1      192.57      216.05     19.38 o 
   8  18   1      166.30      191.68     21.71 o 
   9  18   1       49.40       70.59     22.20 o 
  10  18   1      481.80      460.62     23.56 o 
 -10  19   1      327.81      271.92     26.12 o 
  -9  19   1        3.67        9.94     21.53 o 
  -8  19   1      101.66       95.17     21.25 o 
  -7  19   1        7.60       17.41     22.96 o 
  -6  19   1      210.29      209.55     20.00 o 
  -5  19   1      299.32      303.44     19.12 o 
  -4  19   1      143.78      158.54     19.63 o 
  -3  19   1        0.31       -0.08     18.59 o 
  -2  19   1       20.92       34.68     19.25 o 
  -1  19   1      853.49      855.23     20.46 o 
   0  19   1      899.01      887.90     21.57 o 
   1  19   1     1142.15     1162.85     21.73 o 
   2  19   1     1291.54     1353.55     23.36 o 
   3  19   1        0.15       -5.21     17.52 o 
   4  19   1        9.21        9.58     17.85 o 
   5  19   1       57.77       67.50     23.29 o 
   6  19   1       49.27       64.65     19.42 o 
   7  19   1      232.83      231.76     20.21 o 
   8  19   1       10.98        3.17     22.79 o 
   9  19   1      100.21       87.35     25.00 o 
  -9  20   1       38.00       20.01     24.11 o 
  -8  20   1     1864.20     1908.53     47.84 o 
  -7  20   1       63.93       71.71     20.91 o 
  -6  20   1     2952.56     2939.93     36.20 o 
  -5  20   1        8.74        8.92     21.23 o 
  -4  20   1       34.33       24.47     20.05 o 
  -3  20   1      299.01      297.37     20.63 o 
  -2  20   1      717.40      762.55     22.08 o 
  -1  20   1        7.48       14.48     19.01 o 
   0  20   1     9724.22     9759.76     42.18 o 
   1  20   1      571.21      566.90     21.00 o 
   2  20   1     6353.02     6439.17     70.11 o 
   3  20   1      895.11      905.29     23.23 o 
   4  20   1     1753.84     1762.45     24.83 o 
   5  20   1      309.90      293.46     21.34 o 
   6  20   1      980.18     1046.33     27.90 o 
   7  20   1      374.45      383.54     24.85 o 
   8  20   1      411.71      440.80     22.80 o 
   9  20   1      164.31      165.62     26.09 o 
  -9  21   1       46.74       46.15     22.77 o 
  -8  21   1       24.20       25.51     22.13 o 
  -7  21   1        7.24       12.98     22.15 o 
  -6  21   1      356.69      360.02     21.12 o 
  -5  21   1       41.44       42.04     20.32 o 
  -4  21   1      171.83      198.66     21.01 o 
  -3  21   1      770.43      803.09     23.07 o 
  -2  21   1        1.99       11.68     20.06 o 
  -1  21   1      187.61      172.15     18.66 o 
   0  21   1       18.21       43.40     18.65 o 
   1  21   1       64.38       69.76     18.47 o 
   2  21   1      162.50      181.96     20.59 o 
   3  21   1      704.19      752.49     23.32 o 
   4  21   1       32.38       44.40     21.81 o 
   5  21   1      123.63      123.02     22.89 o 
   6  21   1      446.51      470.86     21.37 o 
   7  21   1       22.18       17.79     23.27 o 
   8  21   1        7.77       23.10     21.99 o 
  -8  22   1      288.81      257.67     23.45 o 
  -7  22   1     4079.45     4052.30     84.72 o 
  -6  22   1      209.73      226.49     23.66 o 
  -5  22   1     1345.05     1422.86     27.11 o 
  -4  22   1      183.03      212.81     19.55 o 
  -3  22   1      432.00      429.79     22.73 o 
  -2  22   1      721.05      708.21     22.13 o 
  -1  22   1     1075.67     1102.56     23.57 o 
   0  22   1      272.31      279.00     19.97 o 
   1  22   1     2020.58     2078.36     26.04 o 
   2  22   1     1104.03     1159.05     24.49 o 
   3  22   1      298.85      312.46     22.36 o 
   4  22   1       45.67       49.96     23.55 o 
   5  22   1      374.93      425.20     24.07 o 
   6  22   1      226.28      217.33     21.66 o 
   7  22   1     2931.81     2848.82     55.14 o 
   8  22   1       57.05       61.94     29.04 o 
  -7  23   1      248.83      195.14     24.66 o 
  -6  23   1        7.85       21.39     23.38 o 
  -5  23   1      141.12      130.66     21.46 o 
  -4  23   1     1182.53     1283.81     27.30 o 
  -3  23   1      171.40      172.34     22.41 o 
  -2  23   1      888.00      907.93     24.28 o 
  -1  23   1      498.50      517.53     22.50 o 
   0  23   1       66.10       58.19     21.11 o 
   1  23   1       14.20       18.01     19.66 o 
   2  23   1      281.35      293.50     22.12 o 
   3  23   1     1060.61     1069.34     25.52 o 
   4  23   1      143.67      160.22     23.02 o 
   5  23   1       80.05       86.44     26.24 o 
   6  23   1       62.68       74.39     24.19 o 
   7  23   1      887.45      794.40     28.71 o 
  -6  24   1      303.77      328.76     26.42 o 
  -5  24   1      511.84      523.92     25.10 o 
  -4  24   1      681.42      724.32     26.38 o 
  -3  24   1       31.99       36.13     21.35 o 
  -2  24   1       49.78       52.93     21.04 o 
  -1  24   1     2639.37     2666.93     36.96 o 
   0  24   1       20.11       32.75     21.99 o 
   1  24   1      296.09      335.41     23.52 o 
   2  24   1        1.91        3.88     21.41 o 
   3  24   1       45.16       48.23     23.06 o 
   4  24   1        3.46       11.29     23.07 o 
   5  24   1      231.34      242.57     22.64 o 
   6  24   1      196.75      195.36     27.76 o 
  -6  25   1        1.14        7.01     25.05 o 
  -5  25   1       22.92       27.20     25.04 o 
  -4  25   1       71.08       59.25     25.90 o 
  -3  25   1       13.65       24.80     24.13 o 
  -2  25   1       42.24       46.54     22.85 o 
  -1  25   1       24.13       37.76     22.72 o 
   0  25   1      275.81      283.55     23.03 o 
   1  25   1       51.43       66.91     21.93 o 
   2  25   1       70.25       73.70     21.10 o 
   3  25   1       61.21       58.77     23.56 o 
   4  25   1      129.52      107.15     24.99 o 
   5  25   1       44.71       42.64     24.14 o 
  -4  26   1        2.28        3.58     27.12 o 
  -3  26   1       52.42       57.60     25.87 o 
  -2  26   1       11.06        8.41     24.03 o 
  -1  26   1      104.22      115.88     23.29 o 
   0  26   1      183.27      179.52     24.49 o 
   1  26   1      286.84      268.83     25.34 o 
   2  26   1       50.16       57.18     22.87 o 
   3  26   1      240.55      201.21     23.43 o 
   4  26   1       57.74       49.30     24.89 o 
  -3  27   1       15.12       10.27     23.60 o 
  -2  27   1        4.46        2.88     25.50 o 
  -1  27   1       21.36       19.17     25.36 o 
   0  27   1      130.75      139.42     24.86 o 
   1  27   1       67.97       76.87     26.16 o 
   2  27   1        9.11       11.97     25.26 o 
   3  27   1      146.90      163.50     27.19 o 
 -12   0   2     1126.35     1233.25     63.34 o 
 -10   0   2     1916.24     1929.70     28.52 o 
  -8   0   2     9753.30     9117.63    209.64 o 
  -6   0   2     3210.18     2804.53     33.34 o 
  -4   0   2     9416.01    10434.49     66.07 o 
  -2   0   2      387.91      365.24     30.84 o 
   0   0   2    50109.20    55532.19    739.61 o 
   2   0   2     1308.52     1305.04     42.44 o 
   4   0   2    36485.16    36799.05    428.73 o 
   6   0   2     2539.52     2319.12     33.48 o 
   8   0   2      396.29      428.22     26.07 o 
  10   0   2     7085.39     6986.46    165.98 o 
  12   0   2     1379.83     1474.16     53.14 o 
 -13   1   2      245.06      216.52     22.02 o 
 -12   1   2       18.14       28.02     17.22 o 
 -11   1   2        5.38       -1.79     15.95 o 
 -10   1   2     1677.68     1606.97     23.79 o 
  -9   1   2        0.08        3.71     14.60 o 
  -8   1   2     3911.99     3789.39     45.86 o 
  -7   1   2        0.37       11.84     12.68 o 
  -6   1   2     2570.58     2184.39     24.37 o 
  -5   1   2        0.17        8.36     14.56 o 
  -4   1   2    14028.71    14656.12    100.19 o 
  -3   1   2      215.77      271.90     17.12 o 
  -2   1   2    22009.86    22875.69    105.41 o 
  -1   1   2     1344.74     1507.47     33.31 o 
   0   1   2     8885.95    10054.61     73.66 o 
   1   1   2       21.24       49.78     22.98 o 
   2   1   2       39.42       45.50     19.59 o 
   3   1   2     2106.41     2204.17     27.04 o 
   4   1   2       18.19       27.23     16.69 o 
   5   1   2        2.01       12.32     13.93 o 
   6   1   2    13289.10    13483.56    107.50 o 
   7   1   2      212.98      218.83     14.05 o 
   8   1   2      235.70      239.24     16.97 o 
   9   1   2      474.17      466.72     16.04 o 
  10   1   2     1040.97     1022.30     19.16 o 
  11   1   2      333.77      332.15     17.54 o 
  12   1   2       95.60       86.79     18.61 o 
  13   1   2       14.26       22.53     21.94 o 
 -13   2   2     1082.36     1065.75     28.60 o 
 -12   2   2      136.48      164.57     18.35 o 
 -11   2   2     1012.54     1030.62     20.92 o 
 -10   2   2       29.78       30.25     15.79 o 
  -9   2   2     1493.66     1563.17     31.27 o 
  -8   2   2     7286.68     6912.21     79.17 o 
  -7   2   2    12856.21    12662.78    139.55 o 
  -6   2   2      611.94      517.20     15.87 o 
  -5   2   2     7344.18     7256.53     65.68 o 
  -4   2   2      128.40      104.73     14.37 o 
  -3   2   2    41030.40    43434.82    283.39 o 
  -2   2   2     2354.97     2694.65     32.87 o 
  -1   2   2    22612.20    24531.63    340.85 o 
   0   2   2     6595.14     7116.08     83.36 o 
   1   2   2    20101.49    21676.07    129.85 o 
   2   2   2    26004.23    28307.16    134.69 o 
   3   2   2    16869.76    17835.89    107.59 o 
   4   2   2    13599.83    13836.66    126.42 o 
   5   2   2     8024.69     7509.48     45.09 o 
   6   2   2      670.76      706.26     17.13 o 
   7   2   2     1986.04     1981.43     21.02 o 
   8   2   2      368.32      366.05     15.19 o 
   9   2   2     4058.29     3971.84     60.67 o 
  10   2   2      241.15      244.87     18.48 o 
  11   2   2     3173.62     3064.13     50.55 o 
  12   2   2        1.92        8.09     18.16 o 
  13   2   2       39.78       57.56     21.11 o 
 -13   3   2        0.03        5.45     18.77 o 
 -12   3   2      560.60      585.69     20.63 o 
 -11   3   2      852.90      814.69     22.45 o 
 -10   3   2     1045.34     1019.59     17.82 o 
  -9   3   2      484.48      502.06     14.75 o 
  -8   3   2     2072.10     2113.77     31.01 o 
  -7   3   2     1727.38     1611.30     21.54 o 
  -6   3   2      914.50      942.86     17.97 o 
  -5   3   2     3357.72     3589.90     24.94 o 
  -4   3   2        9.73        3.11     13.48 o 
  -3   3   2       12.89        8.05     15.71 o 
  -2   3   2    26658.80    27957.39    246.08 o 
  -1   3   2     3607.66     3842.11     45.37 o 
   0   3   2     5009.90     5483.76     52.01 o 
   1   3   2     5546.24     5843.25     52.76 o 
   2   3   2       84.93       84.73     19.06 o 
   3   3   2     1550.64     1584.41     25.00 o 
   4   3   2      486.03      566.38     18.91 o 
   5   3   2     1199.57     1188.83     20.17 o 
   6   3   2    10217.50     9865.05     60.94 o 
   7   3   2     4946.03     4818.50     51.77 o 
   8   3   2     1327.58     1263.78     19.87 o 
   9   3   2      131.90      136.98     16.63 o 
  10   3   2      208.16      230.00     17.73 o 
  11   3   2      267.43      267.22     17.91 o 
  12   3   2       98.16      114.11     19.24 o 
  13   3   2      341.73      335.21     20.17 o 
 -13   4   2     1051.62     1027.99     32.30 o 
 -12   4   2       27.57       42.42     19.50 o 
 -11   4   2       35.83       56.76     17.56 o 
 -10   4   2        0.96       16.14     15.54 o 
  -9   4   2     2131.69     2183.23     37.68 o 
  -8   4   2       97.16      101.22     14.70 o 
  -7   4   2     3027.11     2846.05     24.48 o 
  -6   4   2      282.44      304.79     15.89 o 
  -5   4   2      443.99      591.04     16.33 o 
  -4   4   2     4770.01     4875.75     37.06 o 
  -3   4   2      936.84     1043.53     21.28 o 
  -2   4   2    12746.16    13833.10    125.54 o 
  -1   4   2    32672.72    35068.88    452.19 o 
   0   4   2    31276.03    34186.63    252.18 o 
   1   4   2    12319.66    13307.82    105.59 o 
   2   4   2      385.19      435.25     22.01 o 
   3   4   2     4598.74     5072.81     35.24 o 
   4   4   2     3094.04     3162.43     32.95 o 
   5   4   2     2602.31     2333.42     22.40 o 
   6   4   2     1178.71     1075.28     18.63 o 
   7   4   2       32.72       54.76     14.52 o 
   8   4   2      106.06      117.18     13.25 o 
   9   4   2      470.10      461.00     16.67 o 
  10   4   2       17.19       21.83     16.24 o 
  11   4   2      759.58      777.33     21.32 o 
  12   4   2       45.83       56.22     17.01 o 
  13   4   2      198.03      162.78     20.89 o 
 -13   5   2        0.99       -0.55     20.10 o 
 -12   5   2      151.76      179.88     20.96 o 
 -11   5   2      575.46      588.54     17.94 o 
 -10   5   2        2.63        7.37     16.79 o 
  -9   5   2     2330.00     2299.36     37.16 o 
  -8   5   2     5667.72     5548.23     82.48 o 
  -7   5   2     1478.57     1358.25     17.18 o 
  -6   5   2       38.71       24.25     13.98 o 
  -5   5   2       10.55       32.69     13.78 o 
  -4   5   2      788.16      919.44     17.76 o 
  -3   5   2      108.85      100.15     14.81 o 
  -2   5   2       40.90       59.04     16.87 o 
  -1   5   2    14018.81    15003.25    155.73 o 
   0   5   2    26793.36    28506.27    227.27 o 
   1   5   2     9505.19     9994.01     59.14 o 
   2   5   2     4696.52     5068.09     39.01 o 
   3   5   2     4682.59     4937.61     33.55 o 
   4   5   2      146.19      161.79     16.18 o 
   5   5   2     3911.89     4081.00     37.86 o 
   6   5   2      773.78      775.02     18.00 o 
   7   5   2     8545.99     8408.29    104.46 o 
   8   5   2     2237.32     2194.22     21.88 o 
   9   5   2      245.03      254.25     16.99 o 
  10   5   2     1833.00     1783.95     24.17 o 
  11   5   2      194.56      226.58     19.74 o 
  12   5   2      305.09      319.69     19.14 o 
  13   5   2      930.34      879.82     41.19 o 
 -13   6   2     1049.80      970.90     32.74 o 
 -12   6   2      163.96      167.43     17.29 o 
 -11   6   2        2.40        5.49     16.98 o 
 -10   6   2       74.74       78.60     16.00 o 
  -9   6   2      200.36      214.14     15.89 o 
  -8   6   2     1184.07     1115.46     19.55 o 
  -7   6   2     1687.57     1557.38     20.59 o 
  -6   6   2      347.71      325.28     16.29 o 
  -5   6   2      397.24      376.64     15.80 o 
  -4   6   2       42.19       35.74     14.79 o 
  -3   6   2       36.12       46.26     16.21 o 
  -2   6   2    43914.12    45474.98    291.01 o 
  -1   6   2     1853.16     2035.14     30.19 o 
   0   6   2     6751.60     7215.38     56.45 o 
   1   6   2     6024.81     6155.09     43.15 o 
   2   6   2      116.67       90.21     14.86 o 
   3   6   2     3705.28     4331.28     31.58 o 
   4   6   2      828.78      638.84     19.00 o 
   5   6   2     2580.57     2600.81     28.30 o 
   6   6   2     9314.61     9158.46    101.88 o 
   7   6   2       99.11       91.44     15.47 o 
   8   6   2     1144.06     1068.43     18.27 o 
   9   6   2     1560.57     1522.63     22.40 o 
  10   6   2     1071.70     1059.91     21.56 o 
  11   6   2      801.68      788.56     28.85 o 
  12   6   2      819.90      871.08     23.99 o 
  13   6   2        3.90       14.01     22.10 o 
 -13   7   2       14.28       35.90     20.85 o 
 -12   7   2       40.12       49.74     17.69 o 
 -11   7   2      262.01      228.80     16.97 o 
 -10   7   2      102.87      118.93     16.30 o 
  -9   7   2       11.99       23.07     14.58 o 
  -8   7   2     3858.28     3643.98     54.54 o 
  -7   7   2      489.66      451.22     17.32 o 
  -6   7   2      304.53      324.11     17.30 o 
  -5   7   2        7.25       11.72     14.24 o 
  -4   7   2     5349.04     5868.08     37.00 o 
  -3   7   2      450.88      416.52     16.65 o 
  -2   7   2        0.86        8.43     16.69 o 
  -1   7   2      580.01      668.51     22.45 o 
   0   7   2    14272.40    14253.81    152.40 o 
   1   7   2      970.61     1180.15     23.23 o 
   2   7   2      165.84      203.47     15.94 o 
   3   7   2     4256.30     4742.51     32.59 o 
   4   7   2     4216.58     4666.06     30.65 o 
   5   7   2      928.96     1035.11     20.51 o 
   6   7   2      205.51      182.39     18.18 o 
   7   7   2      266.57      271.14     14.93 o 
   8   7   2      261.91      232.57     15.29 o 
   9   7   2     1456.40     1423.92     20.70 o 
  10   7   2     1374.70     1403.86     25.05 o 
  11   7   2      755.59      793.73     20.71 o 
  12   7   2     2602.39     2589.00     93.15 o 
  13   7   2        1.28       18.47     21.44 o 
 -13   8   2      236.17      221.17     23.14 o 
 -12   8   2       75.74       75.70     17.81 o 
 -11   8   2      112.76      109.90     18.23 o 
 -10   8   2      387.03      414.89     16.40 o 
  -9   8   2      477.29      457.10     18.06 o 
  -8   8   2     8315.38     7969.75    101.62 o 
  -7   8   2      811.26      769.60     17.55 o 
  -6   8   2     8883.89     9021.80     58.28 o 
  -5   8   2       26.54       21.45     14.41 o 
  -4   8   2     5589.83     5290.41     33.97 o 
  -3   8   2     2099.09     2228.95     23.94 o 
  -2   8   2    40329.29    40422.69    259.96 o 
  -1   8   2      143.45      184.57     17.92 o 
   0   8   2     2043.10     2079.90     28.55 o 
   1   8   2    17912.42    18083.16     96.26 o 
   2   8   2      845.01      935.15     22.29 o 
   3   8   2     1527.20     1652.41     23.21 o 
   4   8   2    14749.63    14365.27     87.17 o 
   5   8   2       68.14       65.20     16.41 o 
   6   8   2     7035.50     6853.93    107.15 o 
   7   8   2       51.97       58.60     15.49 o 
   8   8   2     3483.31     3449.76     35.45 o 
   9   8   2      381.73      434.02     17.02 o 
  10   8   2     2090.23     2081.46     29.43 o 
  11   8   2       29.37       27.26     18.58 o 
  12   8   2      774.20      777.20     26.06 o 
 -12   9   2      283.97      294.40     19.82 o 
 -11   9   2       39.86       46.56     20.49 o 
 -10   9   2        2.17       -1.12     15.74 o 
  -9   9   2        0.99        3.67     15.64 o 
  -8   9   2      209.68      245.32     16.09 o 
  -7   9   2     2017.11     1965.17     25.72 o 
  -6   9   2      145.76      129.96     15.25 o 
  -5   9   2      140.27      114.52     13.94 o 
  -4   9   2       20.31       19.68     14.42 o 
  -3   9   2      213.36      190.46     16.14 o 
  -2   9   2      200.83      171.25     17.44 o 
  -1   9   2     3649.96     3834.46     50.36 o 
   0   9   2       71.27       31.25     15.81 o 
   1   9   2      519.61      527.59     18.50 o 
   2   9   2      306.03      338.85     17.02 o 
   3   9   2      921.42      958.45     21.65 o 
   4   9   2      554.38      573.85     18.35 o 
   5   9   2     1823.04     2006.88     22.63 o 
   6   9   2      435.15      442.80     17.04 o 
   7   9   2      947.85      949.34     19.75 o 
   8   9   2       13.02       27.62     16.47 o 
   9   9   2      684.12      660.90     19.96 o 
  10   9   2       28.04       38.29     17.75 o 
  11   9   2      644.30      709.55     24.70 o 
  12   9   2      555.44      567.93     22.85 o 
 -12  10   2      294.58      320.52     21.91 o 
 -11  10   2      313.88      308.28     17.35 o 
 -10  10   2       44.96       60.59     18.32 o 
  -9  10   2      919.36     1039.82     19.49 o 
  -8  10   2     2077.51     2038.58     20.77 o 
  -7  10   2     6839.56     6557.28     47.84 o 
  -6  10   2     4730.92     4544.78     33.73 o 
  -5  10   2     2116.54     2028.22     21.70 o 
  -4  10   2     1633.88     1575.83     21.10 o 
  -3  10   2    18539.01    18503.45    137.19 o 
  -2  10   2    15493.77    15245.04     98.40 o 
  -1  10   2     5810.41     5099.91     39.09 o 
   0  10   2     2004.92     1700.68     24.03 o 
   1  10   2      937.71     1099.08     21.47 o 
   2  10   2     1980.57     2038.50     26.42 o 
   3  10   2     5755.11     5743.39     34.39 o 
   4  10   2     2183.87     2078.05     22.39 o 
   5  10   2    15705.30    15457.25     69.31 o 
   6  10   2     4629.59     4440.58     42.19 o 
   7  10   2     3884.17     3654.25     50.59 o 
   8  10   2      653.89      641.98     18.37 o 
   9  10   2      106.28       93.72     15.83 o 
  10  10   2      185.30      220.66     16.95 o 
  11  10   2     1613.10     1767.20     53.54 o 
  12  10   2      322.53      351.13     21.84 o 
 -12  11   2      248.87      244.65     21.03 o 
 -11  11   2      559.30      550.04     20.69 o 
 -10  11   2      426.21      403.51     18.04 o 
  -9  11   2      211.61      204.32     16.83 o 
  -8  11   2      707.14      687.69     18.01 o 
  -7  11   2     1917.67     1845.36     21.43 o 
  -6  11   2       85.87       79.65     16.10 o 
  -5  11   2     3403.85     3127.20     25.95 o 
  -4  11   2      939.35      835.57     18.01 o 
  -3  11   2       63.32       56.01     16.16 o 
  -2  11   2      152.84      177.13     18.41 o 
  -1  11   2      799.76      847.65     20.91 o 
   0  11   2     5698.42     5769.78     44.48 o 
   1  11   2      227.10      244.00     18.10 o 
   2  11   2     1701.17     1944.01     24.11 o 
   3  11   2        0.73        5.75     16.36 o 
   4  11   2     1037.48     1015.83     19.21 o 
   5  11   2        2.50       13.53     15.26 o 
   6  11   2      669.68      642.72     18.38 o 
   7  11   2       79.00       74.53     15.58 o 
   8  11   2      690.46      655.52     19.18 o 
   9  11   2       29.11       35.28     16.54 o 
  10  11   2      191.55      207.87     18.29 o 
  11  11   2      448.69      459.42     18.59 o 
  12  11   2      301.04      302.23     21.79 o 
 -12  12   2      276.74      244.51     22.46 o 
 -11  12   2      424.43      439.24     20.13 o 
 -10  12   2      659.91      676.60     20.67 o 
  -9  12   2     4694.18     4663.53     65.90 o 
  -8  12   2     1074.01     1069.02     21.33 o 
  -7  12   2     5279.16     5281.34     56.57 o 
  -6  12   2      532.25      502.20     17.44 o 
  -5  12   2      371.01      343.20     16.43 o 
  -4  12   2     1089.49     1127.54     22.41 o 
  -3  12   2    14177.02    13823.47    143.30 o 
  -2  12   2     2075.18     2174.22     25.24 o 
  -1  12   2    37476.38    36703.56    293.90 o 
   0  12   2     2764.75     2737.29     29.27 o 
   1  12   2     2285.74     2174.27     27.06 o 
   2  12   2     7089.97     7003.24     56.61 o 
   3  12   2     9031.34     8925.68     60.38 o 
   4  12   2     2055.92     2012.62     23.84 o 
   5  12   2     5161.47     4997.78     34.35 o 
   6  12   2       12.44       13.43     15.95 o 
   7  12   2     2555.63     2587.81     24.04 o 
   8  12   2        2.56        7.88     17.64 o 
   9  12   2      654.07      589.32     20.21 o 
  10  12   2      444.96      476.09     20.28 o 
  11  12   2     2157.22     2355.58     49.70 o 
  12  12   2       73.49       75.63     20.95 o 
 -12  13   2      134.27      108.95     21.31 o 
 -11  13   2      267.98      265.11     20.24 o 
 -10  13   2       54.10       59.36     18.34 o 
  -9  13   2     1559.58     1556.20     21.29 o 
  -8  13   2       42.21       58.97     15.51 o 
  -7  13   2       56.31       53.54     17.31 o 
  -6  13   2      752.68      763.63     18.24 o 
  -5  13   2      895.26      872.40     18.23 o 
  -4  13   2     1280.75     1278.56     22.84 o 
  -3  13   2     1080.26     1132.18     21.89 o 
  -2  13   2      601.12      637.17     18.56 o 
  -1  13   2     3156.41     3283.01     28.99 o 
   0  13   2      144.03      111.35     19.22 o 
   1  13   2     2241.39     2285.38     27.37 o 
   2  13   2      454.55      543.99     19.67 o 
   3  13   2     2304.42     2336.75     24.59 o 
   4  13   2        0.94        2.48     15.78 o 
   5  13   2      609.37      590.81     17.10 o 
   6  13   2     2290.44     2233.16     23.63 o 
   7  13   2       39.63       49.94     17.77 o 
   8  13   2        7.60        6.75     19.48 o 
   9  13   2      561.09      560.31     18.98 o 
  10  13   2        0.94        6.90     19.96 o 
  11  13   2      721.61      740.80     23.50 o 
 -11  14   2       21.08       -0.32     22.23 o 
 -10  14   2      359.28      347.13     19.81 o 
  -9  14   2      217.79      221.43     18.09 o 
  -8  14   2     1424.56     1480.17     23.44 o 
  -7  14   2      588.42      599.25     18.24 o 
  -6  14   2       15.62       17.83     15.96 o 
  -5  14   2        6.76       13.01     19.45 o 
  -4  14   2      246.05      231.28     17.55 o 
  -3  14   2      124.24      164.41     15.86 o 
  -2  14   2     6285.81     6114.60     38.79 o 
  -1  14   2     1669.19     1584.41     22.84 o 
   0  14   2     6668.54     6462.82     35.81 o 
   1  14   2     4222.40     4176.73     45.49 o 
   2  14   2      392.10      369.89     17.79 o 
   3  14   2     1046.07     1009.79     22.07 o 
   4  14   2     1152.47     1071.19     20.50 o 
   5  14   2     6203.87     6031.54     41.55 o 
   6  14   2     1390.99     1433.74     23.61 o 
   7  14   2      564.04      567.11     18.90 o 
   8  14   2      299.10      305.26     18.57 o 
   9  14   2      685.32      654.95     19.29 o 
  10  14   2      404.55      439.40     21.91 o 
  11  14   2      696.52      668.26     22.91 o 
 -11  15   2       50.46       60.68     20.52 o 
 -10  15   2      135.14      131.02     21.04 o 
  -9  15   2      610.79      647.36     19.36 o 
  -8  15   2      142.07      140.80     17.89 o 
  -7  15   2      744.46      721.95     20.30 o 
  -6  15   2     1092.26     1100.76     22.42 o 
  -5  15   2     1469.26     1460.29     26.96 o 
  -4  15   2        4.41       11.51     18.36 o 
  -3  15   2        3.19       10.20     14.53 o 
  -2  15   2      346.94      320.73     18.08 o 
  -1  15   2        2.76        5.04     17.23 o 
   0  15   2        0.80        4.56     15.94 o 
   1  15   2       43.04       58.00     16.76 o 
   2  15   2      469.57      493.24     20.83 o 
   3  15   2       82.36       85.30     16.67 o 
   4  15   2     1402.48     1379.86     20.76 o 
   5  15   2       85.87       73.66     18.37 o 
   6  15   2     2965.48     2970.07     29.92 o 
   7  15   2       61.90       72.46     20.41 o 
   8  15   2     1505.58     1456.75     22.53 o 
   9  15   2      977.25      962.56     21.43 o 
  10  15   2      178.04      198.78     19.96 o 
  11  15   2       95.23       92.30     21.75 o 
 -11  16   2        4.88       -2.21     21.92 o 
 -10  16   2      633.33      643.12     22.74 o 
  -9  16   2       50.19       50.37     20.95 o 
  -8  16   2     1119.81     1179.11     23.95 o 
  -7  16   2      306.79      317.08     20.19 o 
  -6  16   2      382.32      393.81     21.93 o 
  -5  16   2      465.17      458.34     19.03 o 
  -4  16   2       37.98       45.15     16.67 o 
  -3  16   2     1187.84     1218.78     21.49 o 
  -2  16   2     2247.26     2151.39     23.10 o 
  -1  16   2      263.41      247.94     17.57 o 
   0  16   2     2470.44     2379.38     25.03 o 
   1  16   2     3140.04     3081.50     28.22 o 
   2  16   2       28.06       16.63     17.70 o 
   3  16   2      146.69      149.04     18.32 o 
   4  16   2     2100.17     2054.02     26.34 o 
   5  16   2      863.03      896.35     22.50 o 
   6  16   2      631.52      691.44     18.96 o 
   7  16   2       79.08       84.89     18.55 o 
   8  16   2        2.43       18.50     19.95 o 
   9  16   2        1.70        7.82     20.66 o 
  10  16   2      149.34      184.22     20.39 o 
  11  16   2       50.25       53.14     24.56 o 
 -10  17   2       43.75       51.66     19.80 o 
  -9  17   2       98.60      113.94     20.52 o 
  -8  17   2      253.35      284.81     19.41 o 
  -7  17   2      211.38      222.66     22.67 o 
  -6  17   2      389.24      399.58     18.89 o 
  -5  17   2      177.82      186.83     19.95 o 
  -4  17   2      555.09      546.10     20.00 o 
  -3  17   2       39.23       44.89     18.53 o 
  -2  17   2      333.87      289.91     17.53 o 
  -1  17   2       80.49       74.10     18.43 o 
   0  17   2      789.41      786.64     20.71 o 
   1  17   2     1082.21     1094.97     21.43 o 
   2  17   2      535.48      530.95     18.97 o 
   3  17   2      213.73      231.91     20.00 o 
   4  17   2       40.69       31.73     18.36 o 
   5  17   2     2942.26     3010.98     28.51 o 
   6  17   2      162.50      168.30     19.65 o 
   7  17   2      426.53      463.12     20.43 o 
   8  17   2        1.82        8.06     19.50 o 
   9  17   2       38.73       38.82     20.28 o 
  10  17   2       12.90        2.08     19.97 o 
 -10  18   2      842.57      779.33     25.18 o 
  -9  18   2      332.78      342.99     20.75 o 
  -8  18   2     1768.58     1866.79     31.61 o 
  -7  18   2      431.23      456.39     19.97 o 
  -6  18   2        5.17       11.29     17.12 o 
  -5  18   2      125.70      120.14     17.90 o 
  -4  18   2      702.58      735.60     19.45 o 
  -3  18   2      238.65      236.84     18.91 o 
  -2  18   2     6077.06     6013.25     80.50 o 
  -1  18   2       75.55       61.83     17.54 o 
   0  18   2     3597.54     3540.44     28.99 o 
   1  18   2     1678.31     1757.90     24.05 o 
   2  18   2     2816.89     2770.43     28.00 o 
   3  18   2      683.56      679.03     21.43 o 
   4  18   2     4009.56     3916.54     48.27 o 
   5  18   2      973.27     1012.80     22.92 o 
   6  18   2      732.75      775.21     23.80 o 
   7  18   2       13.67       25.61     20.10 o 
   8  18   2        7.02       32.84     21.60 o 
   9  18   2      591.08      610.69     24.61 o 
  10  18   2      674.24      609.65     23.52 o 
 -10  19   2       69.68       52.85     24.76 o 
  -9  19   2        1.62      -12.23     25.96 o 
  -8  19   2        0.25       11.49     19.82 o 
  -7  19   2      232.45      268.86     19.72 o 
  -6  19   2     1020.63     1039.41     23.98 o 
  -5  19   2       70.66       60.91     20.35 o 
  -4  19   2      634.64      649.10     21.19 o 
  -3  19   2     1078.59     1130.58     22.17 o 
  -2  19   2      131.29      131.05     19.76 o 
  -1  19   2        1.44        7.91     18.57 o 
   0  19   2       17.56       18.86     17.93 o 
   1  19   2     1781.19     1740.20     23.51 o 
   2  19   2      541.44      579.36     21.24 o 
   3  19   2       94.33       97.19     18.85 o 
   4  19   2       66.99       66.81     20.22 o 
   5  19   2      110.85      134.52     21.59 o 
   6  19   2      186.10      202.81     20.28 o 
   7  19   2      525.16      551.36     24.09 o 
   8  19   2      126.75      151.90     22.02 o 
   9  19   2      551.74      520.77     23.94 o 
  -9  20   2      654.97      657.66     26.15 o 
  -8  20   2      244.67      217.19     21.15 o 
  -7  20   2     1819.97     1887.81     24.36 o 
  -6  20   2      359.72      403.48     23.47 o 
  -5  20   2     1868.36     1852.75     25.75 o 
  -4  20   2     1137.42     1082.64     22.06 o 
  -3  20   2      254.83      266.53     20.16 o 
  -2  20   2      104.78      120.34     18.96 o 
  -1  20   2     3902.66     3825.79     31.81 o 
   0  20   2        4.70        2.66     18.82 o 
   1  20   2     2972.26     2919.47     28.11 o 
   2  20   2      499.83      491.10     20.81 o 
   3  20   2     2647.00     2693.06     48.53 o 
   4  20   2      181.83      184.83     22.04 o 
   5  20   2     3576.64     3729.82     34.00 o 
   6  20   2      124.87      131.64     20.05 o 
   7  20   2       33.31       46.48     21.82 o 
   8  20   2      810.07      851.34     26.69 o 
   9  20   2      250.04      276.47     26.65 o 
  -8  21   2       76.05       77.99     21.82 o 
  -7  21   2     1160.82     1227.93     28.49 o 
  -6  21   2      283.97      271.02     21.17 o 
  -5  21   2       59.66       54.84     20.17 o 
  -4  21   2       11.10       18.67     21.93 o 
  -3  21   2      198.79      236.77     20.45 o 
  -2  21   2       80.59      103.20     19.31 o 
  -1  21   2      233.44      270.49     21.11 o 
   0  21   2      256.34      265.37     18.05 o 
   1  21   2       98.65      104.60     18.86 o 
   2  21   2      408.38      391.11     21.09 o 
   3  21   2        1.03        1.91     22.24 o 
   4  21   2      594.42      605.98     22.12 o 
   5  21   2       30.46       37.45     21.34 o 
   6  21   2       25.08       29.18     25.35 o 
   7  21   2      750.31      764.35     28.39 o 
   8  21   2        9.86        9.08     25.00 o 
  -8  22   2      546.66      547.83     24.08 o 
  -7  22   2      797.78      782.89     24.88 o 
  -6  22   2     3311.80     3401.96     66.50 o 
  -5  22   2        9.84       27.45     20.69 o 
  -4  22   2     2262.09     2284.32     33.47 o 
  -3  22   2       42.58       35.24     20.68 o 
  -2  22   2      599.83      646.75     23.35 o 
  -1  22   2      113.95      122.99     21.24 o 
   0  22   2     4311.16     4264.34     34.38 o 
   1  22   2       63.18       81.14     19.76 o 
   2  22   2     3047.24     3038.13     29.38 o 
   3  22   2       94.44      102.04     20.56 o 
   4  22   2     1220.12     1285.60     24.55 o 
   5  22   2      788.02      838.66     26.51 o 
   6  22   2      575.37      596.60     27.66 o 
   7  22   2        6.54       14.93     27.34 o 
   8  22   2     1292.78     1177.40     34.61 o 
  -7  23   2      398.04      341.70     25.94 o 
  -6  23   2      114.87      137.31     23.27 o 
  -5  23   2       67.28       80.34     23.13 o 
  -4  23   2       22.73       30.26     25.43 o 
  -3  23   2      279.90      297.81     26.70 o 
  -2  23   2       72.39       78.22     21.16 o 
  -1  23   2      814.58      835.92     23.85 o 
   0  23   2     1407.61     1451.13     26.08 o 
   1  23   2      201.67      195.15     20.08 o 
   2  23   2       19.73       21.72     21.37 o 
   3  23   2       20.33       21.56     20.60 o 
   4  23   2      474.08      469.17     26.41 o 
   5  23   2      324.09      356.70     27.06 o 
   6  23   2      815.99      780.01     27.35 o 
   7  23   2       85.73       93.84     24.61 o 
  -6  24   2      912.17      914.32     30.89 o 
  -5  24   2      464.10      471.44     29.09 o 
  -4  24   2       78.45       58.65     28.54 o 
  -3  24   2     1031.89     1014.82     29.23 o 
  -2  24   2      196.24      186.10     21.15 o 
  -1  24   2       12.96       22.48     19.53 o 
   0  24   2      528.23      562.82     24.18 o 
   1  24   2        9.67       14.60     21.41 o 
   2  24   2      159.32      154.56     20.26 o 
   3  24   2      407.59      414.44     23.50 o 
   4  24   2       87.42       94.15     24.61 o 
   5  24   2       40.92       43.71     27.29 o 
   6  24   2      166.73      156.46     28.05 o 
  -5  25   2       20.29       22.15     26.72 o 
  -4  25   2      248.44      237.00     25.25 o 
  -3  25   2       13.87       11.26     25.83 o 
  -2  25   2      288.88      304.93     25.02 o 
  -1  25   2      747.75      783.36     24.84 o 
   0  25   2     1459.12     1522.18     28.12 o 
   1  25   2      512.49      476.67     23.82 o 
   2  25   2       52.51       48.58     23.26 o 
   3  25   2      173.43      195.84     25.63 o 
   4  25   2      191.59      179.69     26.77 o 
   5  25   2        0.36       11.90     26.34 o 
  -4  26   2        1.36       -7.34     25.03 o 
  -3  26   2      345.63      315.42     24.83 o 
  -2  26   2       14.03       11.29     26.31 o 
  -1  26   2      265.85      276.00     25.98 o 
   0  26   2      107.88      101.95     24.56 o 
   1  26   2        9.26       10.37     20.47 o 
   2  26   2        8.17       14.42     25.11 o 
   3  26   2        4.60       14.67     23.22 o 
   4  26   2       31.83       34.38     27.31 o 
  -3  27   2       87.58       85.30     26.50 o 
  -2  27   2      177.22      173.83     28.42 o 
  -1  27   2      288.04      249.75     27.59 o 
   0  27   2      260.33      227.49     24.38 o 
   1  27   2       27.29       57.58     26.43 o 
   2  27   2      764.18      681.19     28.92 o 
 -13   0   3     1830.84     1771.00     93.89 o 
 -11   0   3     3934.77     3969.28    141.45 o 
  -9   0   3       11.38       22.16     24.73 o 
  -7   0   3    12797.54    12167.64    188.32 o 
  -5   0   3     1306.10     1042.48     23.52 o 
  -3   0   3     7984.64     8468.82     57.23 o 
  -1   0   3     7857.57     7910.59    178.75 o 
   1   0   3     5155.74     5594.94     63.91 o 
   3   0   3    46625.69    46535.60    330.07 o 
   5   0   3     3172.67     2932.38     48.74 o 
   7   0   3     1279.05     1324.05     27.24 o 
   9   0   3     1196.27     1214.86     29.51 o 
  11   0   3     1633.49     1640.93     62.85 o 
  13   0   3      169.69      179.55     32.48 o 
 -13   1   3      142.05      144.66     20.63 o 
 -12   1   3      347.95      300.25     18.83 o 
 -11   1   3       28.25       33.42     17.31 o 
 -10   1   3       10.45       15.50     15.33 o 
  -9   1   3        0.79       12.20     15.55 o 
  -8   1   3     1890.12     1750.53     23.99 o 
  -7   1   3    10403.21    10169.77    109.14 o 
  -6   1   3      306.57      428.27     14.11 o 
  -5   1   3      633.54      532.54     15.99 o 
  -4   1   3       40.68       78.49     14.84 o 
  -3   1   3     4610.51     4689.47     44.41 o 
  -2   1   3     3668.20     4047.36     36.06 o 
  -1   1   3      217.60      241.45     21.01 o 
   0   1   3     6757.95     7323.22     50.79 o 
   1   1   3     1930.05     2183.99     32.47 o 
   2   1   3        0.47        9.93     18.28 o 
   3   1   3      664.12      766.90     19.84 o 
   4   1   3     1615.44     1711.69     24.67 o 
   5   1   3      772.62      590.59     17.03 o 
   6   1   3      132.71      176.57     15.83 o 
   7   1   3     1485.29     1370.02     20.24 o 
   8   1   3     3215.74     3070.53     40.69 o 
   9   1   3      781.39      728.43     18.45 o 
  10   1   3        7.06       12.07     15.85 o 
  11   1   3        1.20       10.01     16.99 o 
  12   1   3       35.91       35.60     19.39 o 
  13   1   3        1.29       19.53     20.03 o 
 -13   2   3      470.83      429.60     20.19 o 
 -12   2   3      566.27      602.49     20.51 o 
 -11   2   3      665.09      691.51     19.31 o 
 -10   2   3      947.16      962.65     19.67 o 
  -9   2   3     1162.14     1120.85     20.84 o 
  -8   2   3     4399.88     4208.34     29.91 o 
  -7   2   3     2067.09     2032.86     23.40 o 
  -6   2   3      537.87      427.79     15.29 o 
  -5   2   3      636.45      786.61     15.89 o 
  -4   2   3    12525.73    12551.51     84.99 o 
  -3   2   3     1039.48     1234.19     21.21 o 
  -2   2   3     8383.78     8897.94     72.68 o 
  -1   2   3     3588.11     4219.89     43.98 o 
   0   2   3      156.36      165.80     22.10 o 
   1   2   3     9921.34    10891.33     57.76 o 
   2   2   3     8027.22     8864.14     48.25 o 
   3   2   3    10795.43    10842.26     78.60 o 
   4   2   3     7544.80     7421.06     60.56 o 
   5   2   3      103.35      154.35     14.47 o 
   6   2   3      709.14      657.54     18.05 o 
   7   2   3      212.86      194.59     16.72 o 
   8   2   3       26.93       30.91     15.05 o 
   9   2   3     1629.81     1623.45     26.32 o 
  10   2   3     3818.45     3801.81     58.46 o 
  11   2   3      140.34      124.95     17.57 o 
  12   2   3      219.17      216.65     19.97 o 
  13   2   3      131.15      122.90     20.41 o 
 -13   3   3      233.39      204.16     18.75 o 
 -12   3   3      311.70      333.62     19.58 o 
 -11   3   3      798.84      761.50     19.63 o 
 -10   3   3       53.26       58.15     14.51 o 
  -9   3   3       94.91       93.61     16.88 o 
  -8   3   3      225.73      210.98     14.00 o 
  -7   3   3     5865.43     5993.54     73.69 o 
  -6   3   3     3374.52     3264.76     33.23 o 
  -5   3   3     9293.58     9900.56     60.14 o 
  -4   3   3      605.99      717.46     18.45 o 
  -3   3   3      598.52      625.87     17.22 o 
  -2   3   3     9297.20    10123.00    108.72 o 
  -1   3   3        6.98       12.44     17.43 o 
   0   3   3     3803.34     3838.61     38.66 o 
   1   3   3      123.43      136.09     19.98 o 
   2   3   3     1546.96     1653.12     25.67 o 
   3   3   3     1504.48     1768.18     25.04 o 
   4   3   3      198.88      159.13     15.29 o 
   5   3   3     4401.52     4448.22     52.15 o 
   6   3   3     5555.19     5246.74     53.72 o 
   7   3   3     7941.66     7445.02     86.33 o 
   8   3   3      166.63      176.11     14.57 o 
   9   3   3      880.12      933.66     18.81 o 
  10   3   3      862.63      833.51     19.45 o 
  11   3   3        5.63       23.43     17.09 o 
  12   3   3      207.69      210.76     17.94 o 
  13   3   3      201.59      164.09     20.23 o 
 -13   4   3       14.19       31.43     18.94 o 
 -12   4   3      572.32      600.03     21.51 o 
 -11   4   3       14.35       24.12     17.78 o 
 -10   4   3      791.89      745.75     17.22 o 
  -9   4   3     1150.34     1222.33     24.30 o 
  -8   4   3     1537.90     1517.39     18.63 o 
  -7   4   3        6.22       10.00     13.37 o 
  -6   4   3      674.57      684.09     17.38 o 
  -5   4   3      624.37      729.15     18.66 o 
  -4   4   3      905.66      799.39     17.56 o 
  -3   4   3     3204.51     2928.31     33.42 o 
  -2   4   3     3068.47     3294.31     43.33 o 
  -1   4   3    18142.51    18981.16    192.64 o 
   0   4   3     4139.40     4515.55     40.07 o 
   1   4   3     2270.36     2323.48     30.95 o 
   2   4   3     3623.85     4194.24     35.92 o 
   3   4   3      526.59      596.34     18.91 o 
   4   4   3     1595.55     1429.81     21.50 o 
   5   4   3      770.77      733.75     18.80 o 
   6   4   3      761.95      868.73     18.02 o 
   7   4   3      348.46      360.36     14.83 o 
   8   4   3      635.12      682.73     18.60 o 
   9   4   3      371.55      378.94     17.45 o 
  10   4   3     2123.79     2090.44     39.04 o 
  11   4   3        1.66       20.26     19.35 o 
  12   4   3       52.01       55.45     20.13 o 
  13   4   3      148.56      127.08     20.67 o 
 -13   5   3      190.31      181.76     20.52 o 
 -12   5   3        0.13       -7.43     18.16 o 
 -11   5   3      258.63      261.57     18.34 o 
 -10   5   3      285.63      292.54     16.62 o 
  -9   5   3       84.33      114.02     14.67 o 
  -8   5   3        2.56        8.00     15.11 o 
  -7   5   3     1352.24     1351.83     18.70 o 
  -6   5   3     1778.95     1820.15     19.02 o 
  -5   5   3        8.71        6.37     13.38 o 
  -4   5   3     3378.07     3399.87     38.37 o 
  -3   5   3     5716.41     6183.66     63.31 o 
  -2   5   3     1843.45     1949.55     25.50 o 
  -1   5   3     6285.10     7194.28     73.74 o 
   0   5   3    19200.78    20331.30    186.81 o 
   1   5   3       37.27       59.40     19.76 o 
   2   5   3     1444.99     1591.64     26.86 o 
   3   5   3      210.97      199.77     17.81 o 
   4   5   3       57.87       33.21     15.25 o 
   5   5   3      513.91      459.47     15.43 o 
   6   5   3     3127.95     2715.19     35.58 o 
   7   5   3      477.54      496.06     18.94 o 
   8   5   3      396.15      384.48     16.62 o 
   9   5   3      998.92      957.00     19.08 o 
  10   5   3     1486.31     1437.01     22.98 o 
  11   5   3     1234.23     1232.84     22.24 o 
  12   5   3     1388.62     1483.53     45.77 o 
  13   5   3      249.28      234.22     21.89 o 
 -13   6   3      179.41      174.76     21.57 o 
 -12   6   3     1108.09     1149.17     27.31 o 
 -11   6   3      110.08      140.29     17.44 o 
 -10   6   3        5.81       15.96     15.43 o 
  -9   6   3      421.03      379.66     16.23 o 
  -8   6   3     1530.95     1448.79     19.21 o 
  -7   6   3       17.89       26.77     13.22 o 
  -6   6   3      491.86      422.92     15.64 o 
  -5   6   3     1045.58     1115.15     17.89 o 
  -4   6   3      212.06      349.99     16.52 o 
  -3   6   3     3496.32     3233.72     28.34 o 
  -2   6   3      869.57      900.91     22.46 o 
  -1   6   3     1432.46     1338.90     24.76 o 
   0   6   3      949.15     1016.95     22.82 o 
   1   6   3      415.51      535.36     22.08 o 
   2   6   3     6209.06     6428.72     51.67 o 
   3   6   3     1053.95     1239.81     23.19 o 
   4   6   3        8.90       80.14     16.96 o 
   5   6   3     2399.60     2286.39     22.49 o 
   6   6   3       41.60       57.47     14.35 o 
   7   6   3      989.20      986.90     20.74 o 
   8   6   3      462.36      496.15     18.56 o 
   9   6   3      967.09      997.04     20.83 o 
  10   6   3     1846.10     1854.51     34.36 o 
  11   6   3      238.18      233.45     19.37 o 
  12   6   3       19.99       17.65     21.07 o 
  13   6   3       53.85       78.57     21.56 o 
 -13   7   3      941.85      859.70     25.59 o 
 -12   7   3      141.71      142.32     19.75 o 
 -11   7   3      275.29      277.20     19.19 o 
 -10   7   3      207.68      207.22     16.91 o 
  -9   7   3       55.39       60.87     16.01 o 
  -8   7   3      729.63      637.50     17.38 o 
  -7   7   3       83.18      105.18     15.23 o 
  -6   7   3      369.95      311.56     16.44 o 
  -5   7   3      299.34      334.37     15.06 o 
  -4   7   3     2255.99     2432.89     23.67 o 
  -3   7   3     5222.00     5687.04     46.94 o 
  -2   7   3       90.84      123.06     16.76 o 
  -1   7   3     3021.33     2708.00     31.03 o 
   0   7   3     2929.10     3106.06     31.15 o 
   1   7   3    15435.16    16400.82     64.99 o 
   2   7   3      393.16      381.65     21.27 o 
   3   7   3        9.53       24.49     15.64 o 
   4   7   3     2455.05     2810.73     26.03 o 
   5   7   3     3674.68     3803.82     38.19 o 
   6   7   3       25.98       31.06     15.28 o 
   7   7   3       21.12       29.87     16.28 o 
   8   7   3       20.58       49.07     16.97 o 
   9   7   3      102.87      109.21     17.35 o 
  10   7   3      937.08      856.87     17.96 o 
  11   7   3     4880.38     5148.25    112.06 o 
  12   7   3      112.83      101.94     18.61 o 
 -13   8   3     1014.00      935.73     34.07 o 
 -12   8   3      963.49      897.96     21.77 o 
 -11   8   3       23.75       32.51     19.04 o 
 -10   8   3       41.70       20.51     15.65 o 
  -9   8   3      720.00      762.59     16.07 o 
  -8   8   3      110.68      135.81     16.05 o 
  -7   8   3     2126.98     1950.23     20.52 o 
  -6   8   3     2780.51     2679.59     25.75 o 
  -5   8   3      918.67      808.08     18.02 o 
  -4   8   3       93.55       71.34     14.15 o 
  -3   8   3    11448.10    10579.12     80.89 o 
  -2   8   3     3582.98     3853.94     41.27 o 
  -1   8   3    17839.29    17660.81    153.79 o 
   0   8   3     6663.99     6948.11     70.34 o 
   1   8   3      552.23      612.96     19.47 o 
   2   8   3     5456.72     5650.91     38.01 o 
   3   8   3     9720.94     9939.56     45.96 o 
   4   8   3     3618.10     3721.39     29.05 o 
   5   8   3     3644.41     3400.64     28.02 o 
   6   8   3        5.21       13.71     16.35 o 
   7   8   3     1159.99     1139.16     20.16 o 
   8   8   3       14.95       10.53     14.85 o 
   9   8   3     1757.62     1784.92     21.01 o 
  10   8   3      410.61      420.95     17.70 o 
  11   8   3      666.50      738.10     21.67 o 
  12   8   3       47.35       77.58     20.51 o 
 -12   9   3        2.87       18.99     19.73 o 
 -11   9   3      611.79      598.25     19.19 o 
 -10   9   3       32.35       40.31     18.17 o 
  -9   9   3       91.10       99.65     15.74 o 
  -8   9   3      168.45      166.78     15.53 o 
  -7   9   3      447.84      445.49     15.87 o 
  -6   9   3     2485.64     2483.40     22.08 o 
  -5   9   3       43.65       48.66     15.36 o 
  -4   9   3      129.17      116.36     15.01 o 
  -3   9   3       34.28       53.48     14.09 o 
  -2   9   3       23.58       67.64     15.69 o 
  -1   9   3     5482.82     5027.57     41.36 o 
   0   9   3     2227.98     2219.07     27.85 o 
   1   9   3       77.73      131.58     17.59 o 
   2   9   3      559.00      638.87     20.00 o 
   3   9   3     2208.29     2317.07     26.12 o 
   4   9   3     4201.90     4253.06     30.02 o 
   5   9   3     1563.39     1630.49     21.88 o 
   6   9   3       19.62       41.13     15.91 o 
   7   9   3      284.77      275.38     14.99 o 
   8   9   3     2157.72     2076.28     29.56 o 
   9   9   3      205.34      226.01     17.58 o 
  10   9   3      590.23      585.51     18.78 o 
  11   9   3      425.19      489.36     20.29 o 
  12   9   3      656.79      689.71     27.80 o 
 -12  10   3        4.05       -3.93     18.44 o 
 -11  10   3       30.13       39.35     19.82 o 
 -10  10   3     1470.01     1428.40     25.52 o 
  -9  10   3      789.18      813.90     16.58 o 
  -8  10   3     2308.80     2264.01     20.91 o 
  -7  10   3     1092.50     1083.44     18.73 o 
  -6  10   3      372.20      366.51     16.71 o 
  -5  10   3     4879.29     4742.73     37.10 o 
  -4  10   3     2991.37     2927.15     27.00 o 
  -3  10   3    11407.22    10933.85     95.74 o 
  -2  10   3     9004.01     7812.56     53.07 o 
  -1  10   3    10730.70     9879.64     90.07 o 
   0  10   3     2560.33     2349.79     27.70 o 
   1  10   3      395.02      343.64     17.95 o 
   2  10   3        3.72       13.20     20.18 o 
   3  10   3        6.49        4.26     18.30 o 
   4  10   3     5221.14     5099.30     37.78 o 
   5  10   3     3202.32     3125.10     26.57 o 
   6  10   3     3225.34     3143.31     28.01 o 
   7  10   3      828.02      822.64     20.34 o 
   8  10   3      117.28      129.45     17.88 o 
   9  10   3     3048.27     3053.18     42.21 o 
  10  10   3     1056.83     1055.47     28.89 o 
  11  10   3      731.25      802.50     24.19 o 
  12  10   3      378.70      414.95     22.99 o 
 -12  11   3     1137.24     1081.35     24.22 o 
 -11  11   3       34.86       25.77     16.96 o 
 -10  11   3      116.37      128.36     17.88 o 
  -9  11   3        0.23        2.13     17.58 o 
  -8  11   3      455.24      494.47     16.24 o 
  -7  11   3      195.09      181.67     15.32 o 
  -6  11   3      127.13      139.65     17.00 o 
  -5  11   3       20.63       21.53     16.27 o 
  -4  11   3     1106.45     1058.41     18.90 o 
  -3  11   3      676.48      709.88     19.61 o 
  -2  11   3     2434.62     2382.12     26.49 o 
  -1  11   3      251.61      181.42     20.12 o 
   0  11   3      102.02       91.97     14.86 o 
   1  11   3     4639.63     4948.44     34.74 o 
   2  11   3      197.54      199.69     17.59 o 
   3  11   3        0.17        8.98     17.28 o 
   4  11   3      683.32      602.81     17.92 o 
   5  11   3      110.30      113.89     15.90 o 
   6  11   3      522.55      515.83     19.15 o 
   7  11   3      475.46      464.21     17.25 o 
   8  11   3      644.11      683.22     19.75 o 
   9  11   3      434.72      418.39     18.68 o 
  10  11   3        2.19        7.46     18.45 o 
  11  11   3      815.56      811.77     21.54 o 
  12  11   3      411.51      374.37     22.20 o 
 -12  12   3       28.27       37.10     19.86 o 
 -11  12   3      583.56      586.85     22.46 o 
 -10  12   3      670.86      696.37     19.86 o 
  -9  12   3      300.38      322.98     17.82 o 
  -8  12   3     3757.50     3774.55     47.82 o 
  -7  12   3     1968.53     1983.52     21.58 o 
  -6  12   3     3022.70     2947.65     23.84 o 
  -5  12   3      184.95      169.95     17.32 o 
  -4  12   3     2634.45     2490.76     29.77 o 
  -3  12   3      401.00      435.32     18.73 o 
  -2  12   3    21869.95    20974.65    131.20 o 
  -1  12   3        0.51        7.55     17.08 o 
   0  12   3     2280.22     1909.17     25.22 o 
   1  12   3      774.30      726.23     18.91 o 
   2  12   3      113.92      134.07     18.32 o 
   3  12   3     5373.93     5394.25     56.04 o 
   4  12   3     6896.99     6704.93    422.66 o 
   5  12   3      680.46      703.09     19.31 o 
   6  12   3     2235.19     2301.07     23.86 o 
   7  12   3       72.97       89.53     17.44 o 
   8  12   3     3325.37     3280.32     29.25 o 
   9  12   3      139.66      138.26     17.62 o 
  10  12   3      967.60     1036.07     23.09 o 
  11  12   3       51.42       58.91     20.60 o 
  12  12   3      461.00      390.73     24.18 o 
 -12  13   3      517.46      465.72     24.77 o 
 -11  13   3        0.03       -1.07     19.81 o 
 -10  13   3        0.19        8.99     19.08 o 
  -9  13   3      312.65      319.60     18.48 o 
  -8  13   3      346.64      324.23     17.55 o 
  -7  13   3     1030.63     1034.14     19.13 o 
  -6  13   3      177.37      194.47     14.89 o 
  -5  13   3      892.38      879.91     19.64 o 
  -4  13   3     2317.62     2391.22     26.06 o 
  -3  13   3        0.10       -1.75     14.47 o 
  -2  13   3     1224.63     1202.41     25.88 o 
  -1  13   3      334.08      336.95     18.31 o 
   0  13   3     3596.29     3777.43     30.22 o 
   1  13   3     1489.39     1396.22     22.34 o 
   2  13   3      809.97      905.22     21.27 o 
   3  13   3      426.39      500.79     20.01 o 
   4  13   3     2093.06     2081.55     26.52 o 
   5  13   3       28.17       20.65     17.90 o 
   6  13   3     1196.26     1187.08     22.11 o 
   7  13   3       15.51       16.34     18.16 o 
   8  13   3       40.63       33.47     18.06 o 
   9  13   3       13.75       31.69     17.59 o 
  10  13   3     1296.03     1350.70     29.37 o 
  11  13   3       17.14       41.26     18.84 o 
 -11  14   3      266.12      270.75     19.86 o 
 -10  14   3       35.00       30.51     19.92 o 
  -9  14   3     2624.62     2591.77     29.40 o 
  -8  14   3      362.35      396.30     17.38 o 
  -7  14   3     1029.41     1039.90     20.11 o 
  -6  14   3        1.54       -5.55     19.85 o 
  -5  14   3      712.51      677.84     20.25 o 
  -4  14   3      797.17      748.16     20.07 o 
  -3  14   3     1166.34     1034.68     23.50 o 
  -2  14   3     2832.58     2519.37     34.22 o 
  -1  14   3     1519.69     1439.03     22.16 o 
   0  14   3     3045.07     3258.58     31.61 o 
   1  14   3     5328.92     5091.76     47.75 o 
   2  14   3      967.81      928.28     20.58 o 
   3  14   3     2013.12     1831.25     23.77 o 
   4  14   3      119.88      108.70     18.01 o 
   5  14   3      495.63      514.02     20.80 o 
   6  14   3     1409.66     1468.33     22.31 o 
   7  14   3        8.46        6.89     20.21 o 
   8  14   3       53.99       48.89     18.56 o 
   9  14   3       42.90       44.80     21.34 o 
  10  14   3        3.57       10.24     19.21 o 
  11  14   3      554.27      520.60     22.24 o 
 -11  15   3       28.65       34.80     18.72 o 
 -10  15   3       10.55       15.08     19.13 o 
  -9  15   3       43.33       47.19     19.63 o 
  -8  15   3      576.77      585.48     19.47 o 
  -7  15   3      520.13      527.92     21.21 o 
  -6  15   3      627.94      649.11     19.11 o 
  -5  15   3      111.80      105.55     17.56 o 
  -4  15   3       37.71       26.66     18.94 o 
  -3  15   3      275.47      283.16     18.53 o 
  -2  15   3      615.92      642.83     18.69 o 
  -1  15   3      259.79      277.91     17.87 o 
   0  15   3      252.11      239.37     17.16 o 
   1  15   3        5.47        7.45     15.18 o 
   2  15   3       26.75       36.75     15.74 o 
   3  15   3       26.21       35.09     17.90 o 
   4  15   3      994.33      958.26     21.65 o 
   5  15   3     4295.64     4344.45     43.12 o 
   6  15   3      319.18      313.31     21.19 o 
   7  15   3      972.71     1030.11     21.59 o 
   8  15   3        0.99        4.90     19.66 o 
   9  15   3       69.68      103.46     20.72 o 
  10  15   3      315.33      301.71     20.44 o 
  11  15   3     1183.21     1137.88     38.09 o 
 -11  16   3       31.02       33.12     23.14 o 
 -10  16   3      138.44      132.47     21.89 o 
  -9  16   3     2345.15     2450.08     35.03 o 
  -8  16   3        0.03       -2.01     20.81 o 
  -7  16   3      777.14      781.80     22.43 o 
  -6  16   3      624.26      636.10     20.52 o 
  -5  16   3      361.67      363.68     18.45 o 
  -4  16   3     1175.24     1210.44     22.01 o 
  -3  16   3       15.09       28.97     18.82 o 
  -2  16   3     2215.54     2108.93     26.20 o 
  -1  16   3     1506.50     1416.24     22.25 o 
   0  16   3      828.83      835.89     21.24 o 
   1  16   3       96.50       84.11     19.24 o 
   2  16   3     1831.63     1812.73     25.77 o 
   3  16   3     2213.49     2077.66     24.03 o 
   4  16   3      148.57      138.76     18.02 o 
   5  16   3     3826.03     3843.95     50.63 o 
   6  16   3      135.87      132.95     19.70 o 
   7  16   3       38.88       49.40     19.73 o 
   8  16   3       81.74       79.78     19.57 o 
   9  16   3      214.49      210.17     22.12 o 
  10  16   3        8.44       17.02     20.28 o 
 -10  17   3      383.73      380.81     22.73 o 
  -9  17   3       94.84      111.77     23.05 o 
  -8  17   3      105.84      123.75     25.49 o 
  -7  17   3      238.56      259.84     20.90 o 
  -6  17   3     2601.08     2536.78     27.00 o 
  -5  17   3      846.52      848.86     20.92 o 
  -4  17   3      176.21      163.44     17.36 o 
  -3  17   3        3.85        2.66     19.14 o 
  -2  17   3      124.67      117.14     19.68 o 
  -1  17   3      361.18      409.00     19.86 o 
   0  17   3     1379.42     1339.56     23.07 o 
   1  17   3        6.54        8.07     15.85 o 
   2  17   3      858.50      776.73     21.32 o 
   3  17   3      279.46      258.14     18.20 o 
   4  17   3     1358.10     1400.71     25.79 o 
   5  17   3     2355.71     2318.49     27.57 o 
   6  17   3     2182.50     2212.04     32.75 o 
   7  17   3      197.96      210.26     19.81 o 
   8  17   3      367.90      378.82     20.81 o 
   9  17   3       98.52      101.02     20.53 o 
  10  17   3       35.69       41.03     22.24 o 
 -10  18   3       10.22       14.03     25.05 o 
  -9  18   3     2606.52     2714.56     69.17 o 
  -8  18   3      970.91      964.77     24.46 o 
  -7  18   3     1481.60     1490.98     23.17 o 
  -6  18   3       16.29       10.60     19.57 o 
  -5  18   3        5.92       14.63     20.02 o 
  -4  18   3        3.85        2.45     17.26 o 
  -3  18   3     2545.56     2549.45     43.59 o 
  -2  18   3       19.30       25.18     17.34 o 
  -1  18   3     3440.37     3260.79     56.14 o 
   0  18   3      939.29      911.05     22.04 o 
   1  18   3       99.12      104.56     20.92 o 
   2  18   3      260.14      272.80     18.61 o 
   3  18   3     1806.20     1750.21     26.60 o 
   4  18   3      667.78      683.94     22.52 o 
   5  18   3     3073.13     3113.08     32.36 o 
   6  18   3        2.06       16.21     18.71 o 
   7  18   3       13.04       15.80     21.90 o 
   8  18   3       13.72       26.66     20.20 o 
   9  18   3      280.75      279.42     23.68 o 
  10  18   3      162.28      158.58     22.97 o 
  -9  19   3        0.51       13.03     23.48 o 
  -8  19   3       54.67       53.27     20.31 o 
  -7  19   3       39.74       44.41     23.13 o 
  -6  19   3     1800.70     1857.35     28.19 o 
  -5  19   3      145.23      151.00     19.71 o 
  -4  19   3       78.76      108.67     21.98 o 
  -3  19   3      449.37      489.43     21.48 o 
  -2  19   3        2.23        5.66     17.89 o 
  -1  19   3       52.70       57.71     18.37 o 
   0  19   3        2.13        2.20     18.33 o 
   1  19   3      763.53      741.61     20.87 o 
   2  19   3       10.66       18.78     19.19 o 
   3  19   3      664.19      643.06     21.31 o 
   4  19   3      111.64      125.52     21.24 o 
   5  19   3      592.92      585.61     24.46 o 
   6  19   3     1102.90     1123.08     24.15 o 
   7  19   3       39.50       62.38     20.18 o 
   8  19   3       44.61       46.28     25.88 o 
   9  19   3       22.34       25.13     27.18 o 
  -9  20   3      623.52      556.63     23.92 o 
  -8  20   3     1904.81     1891.36     33.69 o 
  -7  20   3      166.71      159.88     24.73 o 
  -6  20   3     1572.56     1568.19     26.59 o 
  -5  20   3        3.51       12.89     19.96 o 
  -4  20   3      910.85      918.59     23.77 o 
  -3  20   3      394.72      399.28     21.51 o 
  -2  20   3     3151.87     3121.79     59.57 o 
  -1  20   3      179.46      181.99     20.72 o 
   0  20   3     2644.09     2544.13     26.42 o 
   1  20   3      103.52       92.18     20.00 o 
   2  20   3     1385.71     1407.77     24.03 o 
   3  20   3       56.74       71.99     19.94 o 
   4  20   3     3489.88     3577.61     49.59 o 
   5  20   3      804.78      815.48     23.43 o 
   6  20   3      637.57      701.80     26.34 o 
   7  20   3       48.66       57.55     25.46 o 
   8  20   3      128.89      136.44     25.04 o 
   9  20   3      386.88      417.18     25.91 o 
  -8  21   3      137.27      161.46     23.64 o 
  -7  21   3      393.32      375.41     24.94 o 
  -6  21   3     2711.55     2835.92     54.89 o 
  -5  21   3      472.27      472.17     24.87 o 
  -4  21   3        0.31       -0.77     21.16 o 
  -3  21   3      132.47      135.24     22.67 o 
  -2  21   3       27.06       36.45     20.68 o 
  -1  21   3     1112.12     1112.01     24.78 o 
   0  21   3       76.08       89.64     19.16 o 
   1  21   3       19.43       24.88     19.30 o 
   2  21   3        8.79       11.65     20.74 o 
   3  21   3     1169.97     1176.35     25.32 o 
   4  21   3      272.08      259.29     24.21 o 
   5  21   3       12.48       25.02     24.73 o 
   6  21   3      672.31      695.66     23.81 o 
   7  21   3       74.85       63.96     21.23 o 
   8  21   3        2.68       -2.44     25.59 o 
  -8  22   3     1070.17      940.59     36.43 o 
  -7  22   3     1349.73     1248.49     26.52 o 
  -6  22   3      134.59      135.56     22.36 o 
  -5  22   3      765.34      813.93     25.09 o 
  -4  22   3       40.73       39.84     23.72 o 
  -3  22   3     1666.18     1770.33     28.41 o 
  -2  22   3      568.90      566.85     24.97 o 
  -1  22   3      658.48      693.50     22.21 o 
   0  22   3      359.65      367.37     20.41 o 
   1  22   3      983.20      973.65     22.85 o 
   2  22   3     1205.38     1177.42     23.56 o 
   3  22   3     2407.76     2454.17     33.33 o 
   4  22   3     1429.37     1485.99     28.61 o 
   5  22   3      458.81      498.85     26.56 o 
   6  22   3       80.61       88.39     26.41 o 
   7  22   3      110.47      114.34     27.33 o 
   8  22   3       55.77       49.71     24.64 o 
  -7  23   3      455.70      430.70     28.29 o 
  -6  23   3      830.22      858.43     29.72 o 
  -5  23   3        1.60        6.25     24.93 o 
  -4  23   3       42.92       36.46     22.57 o 
  -3  23   3       37.63       48.68     22.34 o 
  -2  23   3        0.22       -6.61     23.37 o 
  -1  23   3     1770.62     1789.70     27.19 o 
   0  23   3       26.53       22.32     19.88 o 
   1  23   3      609.04      632.14     23.84 o 
   2  23   3      129.80      138.13     22.45 o 
   3  23   3        4.02       21.26     22.53 o 
   4  23   3      956.73      999.66     27.07 o 
   5  23   3       29.28       44.92     23.37 o 
   6  23   3      472.14      448.48     26.23 o 
   7  23   3      564.80      515.19     27.95 o 
  -6  24   3      477.90      476.94     26.58 o 
  -5  24   3      439.74      452.91     27.34 o 
  -4  24   3      133.15      113.82     24.09 o 
  -3  24   3       96.74       91.27     24.61 o 
  -2  24   3      629.66      681.73     25.75 o 
  -1  24   3      101.60      106.85     21.99 o 
   0  24   3      158.21      159.83     22.77 o 
   1  24   3        4.05       10.73     22.14 o 
   2  24   3       13.45       18.45     20.76 o 
   3  24   3      254.31      258.88     23.52 o 
   4  24   3      149.79      177.02     29.23 o 
   5  24   3       31.32       39.42     24.40 o 
   6  24   3      180.78      159.72     24.68 o 
  -5  25   3       10.82       20.79     24.82 o 
  -4  25   3        5.85       12.87     26.06 o 
  -3  25   3      863.24      811.18     31.03 o 
  -2  25   3        7.44       26.74     25.49 o 
  -1  25   3     1319.85     1324.70     28.84 o 
   0  25   3     1715.26     1804.83     29.35 o 
   1  25   3     1241.78     1254.30     27.14 o 
   2  25   3      205.03      194.72     24.50 o 
   3  25   3       15.48       10.02     24.42 o 
   4  25   3        5.19       12.28     26.94 o 
   5  25   3        6.90       22.49     27.91 o 
  -4  26   3      316.40      304.91     30.98 o 
  -3  26   3       85.28       85.43     26.89 o 
  -2  26   3      251.66      261.12     27.44 o 
  -1  26   3        6.54       14.93     26.13 o 
   0  26   3       48.71       61.68     25.29 o 
   1  26   3       24.90       31.19     25.12 o 
   2  26   3       56.59       50.18     23.40 o 
   3  26   3      314.50      298.96     30.08 o 
   4  26   3        1.82       -8.23     25.76 o 
  -2  27   3       16.38       18.01     28.53 o 
  -1  27   3      742.57      663.03     29.76 o 
   0  27   3     1091.06     1055.52     30.60 o 
   1  27   3        2.94       10.81     25.46 o 
   2  27   3       10.48       21.15     26.36 o 
 -12   0   4     1595.45     1743.23     80.27 o 
 -10   0   4     9031.89     8872.44    210.45 o 
  -8   0   4     4438.58     4220.49     70.83 o 
  -6   0   4     9336.01     8744.95     46.80 o 
  -4   0   4    12096.61    11974.07    108.86 o 
  -2   0   4       22.20       34.84     20.58 o 
   0   0   4    23291.44    26001.07    297.42 o 
   2   0   4    46132.43    46342.48    144.00 o 
   4   0   4    16547.77    15678.08    174.17 o 
   6   0   4     3022.31     3097.73     38.93 o 
   8   0   4      139.06      134.74     25.10 o 
  10   0   4     3344.63     3406.51     40.21 o 
  12   0   4      287.27      294.00     31.89 o 
 -13   1   4      291.65      285.00     18.98 o 
 -12   1   4       13.55       25.17     16.57 o 
 -11   1   4      457.96      383.69     17.06 o 
 -10   1   4     1718.21     1718.25     40.67 o 
  -9   1   4        1.23        4.10     15.48 o 
  -8   1   4     1391.11     1340.05     17.50 o 
  -7   1   4      439.84      393.44     15.90 o 
  -6   1   4     5746.87     5350.55     39.58 o 
  -5   1   4       24.98       72.34     13.81 o 
  -4   1   4      244.73      229.61     14.24 o 
  -3   1   4     2048.50     2047.45     22.35 o 
  -2   1   4     5166.57     5522.75     62.88 o 
  -1   1   4    21514.63    22967.51    237.25 o 
   0   1   4     1353.79     1557.78     26.25 o 
   1   1   4    11585.97    12419.20     54.35 o 
   2   1   4      206.27      146.36     16.83 o 
   3   1   4      622.29      682.02     18.87 o 
   4   1   4     1495.20     1417.07     21.42 o 
   5   1   4      534.71      630.68     17.63 o 
   6   1   4     7190.29     6769.42     63.76 o 
   7   1   4      234.19      248.95     17.09 o 
   8   1   4      673.75      681.63     18.64 o 
   9   1   4      443.29      445.52     17.70 o 
  10   1   4      197.64      212.58     16.91 o 
  11   1   4       21.42        9.04     18.71 o 
  12   1   4       74.71       58.69     22.11 o 
  13   1   4       18.21       23.11     22.34 o 
 -13   2   4      196.46      177.15     20.90 o 
 -12   2   4       33.15       34.16     17.19 o 
 -11   2   4     1042.99     1089.28     20.80 o 
 -10   2   4     1310.28     1372.77     20.34 o 
  -9   2   4     1761.12     1796.65     25.19 o 
  -8   2   4     2659.21     2573.10     33.45 o 
  -7   2   4     2761.14     2682.18     22.99 o 
  -6   2   4       69.04       39.22     11.97 o 
  -5   2   4     5160.80     4714.30     30.11 o 
  -4   2   4     8592.24     9140.43     62.72 o 
  -3   2   4    12502.93    12325.74    108.62 o 
  -2   2   4     2716.31     2981.01     30.94 o 
  -1   2   4    17294.10    18552.05    177.57 o 
   0   2   4    38752.84    40851.62    241.85 o 
   1   2   4     1001.63     1110.74     23.57 o 
   2   2   4    27361.75    28264.49     96.75 o 
   3   2   4     7222.51     7014.43     37.80 o 
   4   2   4    11401.29    11529.04     48.20 o 
   5   2   4     3903.40     3830.92     41.24 o 
   6   2   4       11.46       23.43     13.65 o 
   7   2   4      249.22      266.86     15.03 o 
   8   2   4       63.04       61.33     19.17 o 
   9   2   4      251.16      279.41     19.18 o 
  10   2   4      569.31      560.56     18.97 o 
  11   2   4       65.23       75.21     20.73 o 
  12   2   4       66.08       91.26     20.09 o 
  13   2   4      150.70      146.06     19.21 o 
 -13   3   4       87.24      100.27     19.71 o 
 -12   3   4      275.49      275.42     19.10 o 
 -11   3   4      372.66      379.35     17.19 o 
 -10   3   4     2332.87     2291.38     30.35 o 
  -9   3   4        1.56       12.22     15.84 o 
  -8   3   4        4.95        9.87     15.95 o 
  -7   3   4     2975.97     2955.07     32.36 o 
  -6   3   4     3629.45     3566.68     23.62 o 
  -5   3   4      162.66      261.86     15.18 o 
  -4   3   4     1264.14     1424.83     19.19 o 
  -3   3   4     1278.96     1328.00     22.73 o 
  -2   3   4     3850.72     4027.69     44.42 o 
  -1   3   4     1426.20     1328.63     23.78 o 
   0   3   4      302.50      340.13     19.15 o 
   1   3   4     6010.42     6745.14     41.61 o 
   2   3   4     1281.52     1456.54     23.06 o 
   3   3   4     1301.15     1314.42     22.36 o 
   4   3   4     2128.42     2153.52     24.34 o 
   5   3   4     2337.15     2226.15     24.22 o 
   6   3   4     4210.42     4143.09     44.74 o 
   7   3   4     1749.76     1688.85     20.51 o 
   8   3   4     7341.27     7129.59     90.33 o 
   9   3   4        3.86       13.54     15.65 o 
  10   3   4       55.67       50.26     17.27 o 
  11   3   4      566.07      552.54     20.75 o 
  12   3   4        2.49        7.47     19.62 o 
  13   3   4       70.31       67.61     20.76 o 
 -13   4   4       46.12       42.37     20.78 o 
 -12   4   4       65.82       72.65     16.81 o 
 -11   4   4      348.19      353.25     17.80 o 
 -10   4   4       26.96       27.36     16.65 o 
  -9   4   4     2616.40     2594.89     49.16 o 
  -8   4   4      974.65      962.81     17.80 o 
  -7   4   4     2994.88     2995.65     39.04 o 
  -6   4   4        1.01        5.23     12.21 o 
  -5   4   4     4947.08     4890.64     27.41 o 
  -4   4   4      980.52      959.96     19.10 o 
  -3   4   4    11865.51    11696.31     94.19 o 
  -2   4   4     3613.12     3548.17     30.45 o 
  -1   4   4     3804.73     4127.17     40.92 o 
   0   4   4     3859.72     3995.09     33.55 o 
   1   4   4      881.61      963.19     23.04 o 
   2   4   4      432.70      383.77     17.29 o 
   3   4   4    18831.08    19645.44    104.10 o 
   4   4   4       36.36       52.16     15.65 o 
   5   4   4        8.46        5.46     15.61 o 
   6   4   4      869.15      832.10     17.24 o 
   7   4   4       87.60       69.45     16.91 o 
   8   4   4     1881.76     1835.33     22.06 o 
   9   4   4     2263.12     2260.82     26.67 o 
  10   4   4       29.46       47.91     17.51 o 
  11   4   4      364.89      361.92     17.69 o 
  12   4   4       65.35       76.97     22.10 o 
  13   4   4       32.53       37.76     21.45 o 
 -13   5   4      182.17      183.19     21.43 o 
 -12   5   4        5.09        4.78     19.13 o 
 -11   5   4      866.36      867.64     19.23 o 
 -10   5   4      875.43      909.92     19.01 o 
  -9   5   4      939.24      876.10     18.27 o 
  -8   5   4       74.82       81.19     16.03 o 
  -7   5   4     1050.81      914.21     16.04 o 
  -6   5   4     6898.60     6916.01     70.23 o 
  -5   5   4        1.05       16.65     14.24 o 
  -4   5   4      238.18      265.70     16.04 o 
  -3   5   4     3860.58     4057.49     51.35 o 
  -2   5   4      739.31      695.12     17.95 o 
  -1   5   4      275.73      252.06     16.91 o 
   0   5   4      142.40      112.49     16.11 o 
   1   5   4     5631.08     6051.97     38.89 o 
   2   5   4      186.77      208.57     16.87 o 
   3   5   4     1338.84     1359.62     21.50 o 
   4   5   4    13022.42    13581.58     77.10 o 
   5   5   4     4359.93     4108.56     37.99 o 
   6   5   4      135.33      132.94     13.95 o 
   7   5   4     2880.84     2719.34     22.67 o 
   8   5   4      936.71      933.92     18.57 o 
   9   5   4     1253.07     1307.24     23.03 o 
  10   5   4     1000.44      988.28     19.84 o 
  11   5   4     1798.13     1854.27     40.24 o 
  12   5   4      538.83      545.94     30.20 o 
  13   5   4      125.71      114.95     21.03 o 
 -13   6   4       76.59       73.16     22.16 o 
 -12   6   4       11.65       18.00     19.23 o 
 -11   6   4      204.45      220.12     19.00 o 
 -10   6   4        9.09        8.56     15.96 o 
  -9   6   4     2078.67     2040.47     28.24 o 
  -8   6   4       16.29       10.14     14.58 o 
  -7   6   4      570.01      535.31     17.94 o 
  -6   6   4        4.53       10.72     15.26 o 
  -5   6   4     3500.78     3510.11     39.74 o 
  -4   6   4     1890.58     1828.91     21.34 o 
  -3   6   4     5978.70     5894.87     86.79 o 
  -2   6   4     7109.58     7086.41     61.53 o 
  -1   6   4     1305.65     1249.77     24.25 o 
   0   6   4       53.27       64.63     16.94 o 
   1   6   4      653.96      682.42     20.20 o 
   2   6   4       58.45       87.58     16.30 o 
   3   6   4    11730.66    11773.03     47.15 o 
   4   6   4       91.88      121.60     16.23 o 
   5   6   4     4247.19     4237.47     29.97 o 
   6   6   4      132.92      118.85     14.82 o 
   7   6   4     1061.36     1054.42     18.84 o 
   8   6   4     6515.45     6583.96     78.20 o 
   9   6   4      813.47      844.45     19.86 o 
  10   6   4      469.00      478.18     19.92 o 
  11   6   4      420.79      404.73     19.04 o 
  12   6   4       36.61       49.58     21.42 o 
 -13   7   4      595.58      557.80     25.85 o 
 -12   7   4        2.30       13.01     21.40 o 
 -11   7   4       24.52       20.59     17.82 o 
 -10   7   4       53.70       63.67     14.75 o 
  -9   7   4       48.37       33.46     14.78 o 
  -8   7   4      420.30      407.99     15.96 o 
  -7   7   4     3629.87     3466.16     40.78 o 
  -6   7   4      979.92      994.36     18.63 o 
  -5   7   4      111.32       90.47     15.52 o 
  -4   7   4      935.34     1107.94     20.45 o 
  -3   7   4     4031.88     4325.09     51.28 o 
  -2   7   4     8223.25     8380.01    113.49 o 
  -1   7   4     5526.60     5899.48     66.84 o 
   0   7   4     4948.80     4853.33     50.19 o 
   1   7   4      395.08      441.65     20.72 o 
   2   7   4      110.22      146.24     15.71 o 
   3   7   4     1123.89     1272.47     21.98 o 
   4   7   4     5053.39     4918.14     33.36 o 
   5   7   4      166.43      128.34     15.46 o 
   6   7   4      883.26      886.78     19.27 o 
   7   7   4      143.58      123.60     15.29 o 
   8   7   4       11.98       12.05     16.26 o 
   9   7   4      132.42      127.45     17.60 o 
  10   7   4     3173.19     3218.30     46.24 o 
  11   7   4      498.25      485.03     20.30 o 
  12   7   4     1971.00     1946.29     49.52 o 
 -13   8   4       46.37       49.90     20.51 o 
 -12   8   4      185.71      192.16     19.02 o 
 -11   8   4      393.26      412.51     20.18 o 
 -10   8   4     1122.77     1195.56     21.95 o 
  -9   8   4      374.76      411.67     17.25 o 
  -8   8   4      715.08      668.82     17.51 o 
  -7   8   4       12.06       19.62     14.94 o 
  -6   8   4      210.48      180.60     14.68 o 
  -5   8   4     1453.21     1347.24     18.29 o 
  -4   8   4     3070.90     2602.73     25.39 o 
  -3   8   4       99.29       57.27     16.40 o 
  -2   8   4    17336.24    16828.71    197.49 o 
  -1   8   4    11930.50    12613.19    101.42 o 
   0   8   4     3814.06     3621.96     30.62 o 
   1   8   4       55.29       41.61     17.28 o 
   2   8   4      346.97      284.49     19.37 o 
   3   8   4     4685.96     4737.83     33.26 o 
   4   8   4     9025.26     9006.99     64.41 o 
   5   8   4     1107.50     1034.36     18.51 o 
   6   8   4      254.18      234.40     16.39 o 
   7   8   4      180.78      204.51     15.58 o 
   8   8   4     2153.62     2176.04     22.16 o 
   9   8   4       54.93       44.38     18.25 o 
  10   8   4      843.73      880.47     21.17 o 
  11   8   4      290.69      318.12     19.33 o 
  12   8   4      143.15      155.07     21.95 o 
 -12   9   4      483.61      509.70     21.18 o 
 -11   9   4       32.15       48.05     20.70 o 
 -10   9   4       10.62       14.04     18.56 o 
  -9   9   4       54.92       67.59     16.23 o 
  -8   9   4      926.26      923.50     18.86 o 
  -7   9   4      138.44      157.18     14.02 o 
  -6   9   4        2.31        9.46     14.58 o 
  -5   9   4      455.23      453.14     15.50 o 
  -4   9   4      198.69      185.88     16.61 o 
  -3   9   4      505.47      438.23     17.22 o 
  -2   9   4      324.72      275.35     15.99 o 
  -1   9   4      581.71      504.71     19.12 o 
   0   9   4     2678.04     2423.76     27.07 o 
   1   9   4     1998.51     2298.62     25.43 o 
   2   9   4      431.97      485.64     21.22 o 
   3   9   4     1159.88     1109.72     21.40 o 
   4   9   4        7.80       10.65     16.48 o 
   5   9   4      387.95      384.26     17.73 o 
   6   9   4      543.71      540.20     17.33 o 
   7   9   4      127.32      115.06     16.18 o 
   8   9   4     1133.61     1074.74     19.96 o 
   9   9   4        3.43       11.02     16.85 o 
  10   9   4       44.36       35.65     17.62 o 
  11   9   4      922.24      971.68     23.89 o 
  12   9   4      141.22      166.09     23.24 o 
 -12  10   4      414.30      349.91     20.03 o 
 -11  10   4      489.77      462.46     19.46 o 
 -10  10   4      687.70      712.61     18.57 o 
  -9  10   4     1172.79     1267.76     19.50 o 
  -8  10   4     1216.62     1318.08     20.32 o 
  -7  10   4     3602.64     3466.38     24.45 o 
  -6  10   4      979.72      922.64     18.08 o 
  -5  10   4      857.97      810.60     19.11 o 
  -4  10   4     9904.36     9635.92    103.62 o 
  -3  10   4     6079.33     5816.57     38.46 o 
  -2  10   4    16675.28    15932.16    148.38 o 
  -1  10   4    13757.92    13666.25    100.57 o 
   0  10   4     4706.32     4660.99     38.24 o 
   1  10   4     5136.76     5123.61     52.01 o 
   2  10   4      129.95       99.61     17.83 o 
   3  10   4     2291.57     2344.99     28.46 o 
   4  10   4     4372.83     4488.43     31.19 o 
   5  10   4      435.02      405.19     18.76 o 
   6  10   4      524.48      559.50     18.74 o 
   7  10   4     1788.09     1734.42     21.97 o 
   8  10   4      945.44     1006.82     20.46 o 
   9  10   4      163.59      195.53     18.80 o 
  10  10   4     1686.61     1677.96     23.16 o 
  11  10   4      164.40      182.41     21.59 o 
  12  10   4      129.99      145.93     21.45 o 
 -12  11   4       35.30       43.76     20.55 o 
 -11  11   4      175.01      152.32     20.41 o 
 -10  11   4      173.95      187.28     17.35 o 
  -9  11   4      219.90      246.48     18.44 o 
  -8  11   4        4.83        7.74     15.98 o 
  -7  11   4       20.09       28.78     15.71 o 
  -6  11   4        3.95        0.86     16.71 o 
  -5  11   4      186.24      196.05     15.03 o 
  -4  11   4      333.91      364.32     17.36 o 
  -3  11   4       46.13       34.41     16.41 o 
  -2  11   4      875.81      905.01     22.78 o 
  -1  11   4     5720.81     5518.13     52.67 o 
   0  11   4     4009.75     3901.33     43.14 o 
   1  11   4       83.91       90.09     15.32 o 
   2  11   4     1492.15     1690.45     23.51 o 
   3  11   4      297.73      327.73     17.74 o 
   4  11   4      216.82      209.48     20.38 o 
   5  11   4     2393.17     2234.85     24.19 o 
   6  11   4        1.60        3.54     15.71 o 
   7  11   4      188.99      196.25     19.58 o 
   8  11   4       12.29       19.79     18.14 o 
   9  11   4      214.45      240.91     17.07 o 
  10  11   4        3.23       12.98     20.13 o 
  11  11   4      580.80      616.48     22.64 o 
  12  11   4      311.68      284.68     22.49 o 
 -12  12   4      138.01      147.03     21.07 o 
 -11  12   4      305.27      333.25     20.14 o 
 -10  12   4      724.89      726.85     20.02 o 
  -9  12   4     4197.37     4148.35     66.60 o 
  -8  12   4      530.06      505.50     16.43 o 
  -7  12   4     1831.50     1812.02     26.51 o 
  -6  12   4     1139.59     1111.79     21.48 o 
  -5  12   4      307.30      314.96     16.89 o 
  -4  12   4       66.60       66.63     16.48 o 
  -3  12   4    18632.25    18618.75    135.12 o 
  -2  12   4     1083.82     1175.15     23.83 o 
  -1  12   4    11807.23    11267.74    100.65 o 
   0  12   4      306.81      254.05     17.00 o 
   1  12   4       14.71       46.95     16.05 o 
   2  12   4     2955.56     2730.97     27.14 o 
   3  12   4     2759.90     2651.51     27.46 o 
   4  12   4      534.25      480.78     19.21 o 
   5  12   4      547.61      541.04     19.30 o 
   6  12   4      910.92      953.78     20.65 o 
   7  12   4     3177.65     3266.95     32.56 o 
   8  12   4        0.13       16.31     18.42 o 
   9  12   4     2618.75     2581.88     38.68 o 
  10  12   4       25.36       24.18     19.56 o 
  11  12   4      691.01      755.42     19.97 o 
 -11  13   4        2.61       17.92     20.93 o 
 -10  13   4      156.94      179.91     17.89 o 
  -9  13   4      441.60      483.17     18.81 o 
  -8  13   4       57.75       60.31     16.83 o 
  -7  13   4      178.60      171.22     17.82 o 
  -6  13   4      100.67      104.28     15.62 o 
  -5  13   4     1724.17     1698.57     22.24 o 
  -4  13   4       32.18       37.02     19.16 o 
  -3  13   4      306.26      322.28     16.97 o 
  -2  13   4      303.99      274.97     17.93 o 
  -1  13   4     6017.42     6066.87     48.17 o 
   0  13   4      187.32      134.99     16.40 o 
   1  13   4        9.36       10.71     17.07 o 
   2  13   4       26.73       22.11     15.57 o 
   3  13   4      715.11      768.51     22.35 o 
   4  13   4        2.65        2.73     15.31 o 
   5  13   4     5428.36     5394.01     33.71 o 
   6  13   4      147.85      137.79     19.81 o 
   7  13   4        9.24       11.17     18.07 o 
   8  13   4        0.87       -0.16     16.60 o 
   9  13   4        6.79       20.51     18.21 o 
  10  13   4        4.17        6.78     18.42 o 
  11  13   4     2981.26     2901.84     49.77 o 
 -11  14   4       98.36      110.03     19.95 o 
 -10  14   4      840.02      854.16     20.61 o 
  -9  14   4       46.86       53.32     16.40 o 
  -8  14   4     3072.13     3112.52     32.37 o 
  -7  14   4       11.75       14.59     18.57 o 
  -6  14   4     1622.30     1640.36     21.63 o 
  -5  14   4      677.07      667.87     19.89 o 
  -4  14   4      859.98      922.97     19.74 o 
  -3  14   4       69.32       81.05     17.03 o 
  -2  14   4     2154.46     2100.08     26.21 o 
  -1  14   4      781.99      720.57     20.89 o 
   0  14   4      761.32      715.01     19.80 o 
   1  14   4        5.16       18.80     15.56 o 
   2  14   4     5373.59     5189.46     39.68 o 
   3  14   4       90.24       78.21     17.26 o 
   4  14   4     4267.55     4107.87     30.82 o 
   5  14   4     1127.21     1171.42     22.04 o 
   6  14   4      638.20      683.60     21.88 o 
   7  14   4       32.55       53.09     20.14 o 
   8  14   4      799.60      774.39     21.43 o 
   9  14   4       16.58        9.23     17.67 o 
  10  14   4      388.69      375.88     21.70 o 
  11  14   4       24.02       32.39     22.83 o 
 -11  15   4       86.93       65.20     23.69 o 
 -10  15   4      403.76      392.52     21.34 o 
  -9  15   4      377.82      401.36     19.72 o 
  -8  15   4      308.09      324.02     21.20 o 
  -7  15   4      529.59      517.37     20.98 o 
  -6  15   4     1423.05     1380.49     21.34 o 
  -5  15   4      262.50      260.81     18.70 o 
  -4  15   4       42.69       55.45     16.57 o 
  -3  15   4        0.59       -6.64     15.97 o 
  -2  15   4     1832.85     1675.12     24.39 o 
  -1  15   4     2324.34     2241.42     26.69 o 
   0  15   4      308.04      290.61     17.72 o 
   1  15   4      917.35      888.01     20.68 o 
   2  15   4       95.50      111.32     19.58 o 
   3  15   4       52.41       44.34     17.56 o 
   4  15   4     5008.86     5043.14     59.46 o 
   5  15   4      976.71      949.96     22.61 o 
   6  15   4     1496.40     1564.00     23.67 o 
   7  15   4       12.96        2.30     18.25 o 
   8  15   4      191.03      200.50     20.17 o 
   9  15   4       19.05       16.40     17.53 o 
  10  15   4     1073.08     1117.37     26.90 o 
  11  15   4      339.84      326.58     26.46 o 
 -11  16   4       90.66       85.67     25.89 o 
 -10  16   4      331.07      396.68     22.48 o 
  -9  16   4      325.88      330.48     20.61 o 
  -8  16   4     2941.90     2933.87     32.71 o 
  -7  16   4       23.13       24.58     16.88 o 
  -6  16   4        4.92       16.92     18.91 o 
  -5  16   4     2523.89     2437.12     37.45 o 
  -4  16   4     1396.40     1377.53     23.51 o 
  -3  16   4      390.02      424.14     18.92 o 
  -2  16   4     2038.17     2039.15     24.65 o 
  -1  16   4      582.02      589.67     18.94 o 
   0  16   4      424.18      417.70     21.64 o 
   1  16   4      364.54      381.54     19.37 o 
   2  16   4     1320.53     1309.30     23.55 o 
   3  16   4        2.66        5.91     19.38 o 
   4  16   4     2831.91     2737.81     32.45 o 
   5  16   4       19.76       30.30     18.72 o 
   6  16   4      282.05      301.55     21.51 o 
   7  16   4      348.25      338.63     22.09 o 
   8  16   4       12.25       25.54     20.75 o 
   9  16   4        6.66        9.56     21.57 o 
  10  16   4        2.07       26.44     23.72 o 
 -10  17   4       26.29       30.09     20.15 o 
  -9  17   4      395.16      394.46     21.13 o 
  -8  17   4      520.11      518.11     19.64 o 
  -7  17   4      340.91      365.23     19.34 o 
  -6  17   4       62.78       64.55     16.94 o 
  -5  17   4      163.49      179.44     21.29 o 
  -4  17   4      251.45      249.07     18.05 o 
  -3  17   4      116.81      137.32     18.02 o 
  -2  17   4     1224.95     1262.43     23.31 o 
  -1  17   4      201.84      185.17     19.85 o 
   0  17   4      357.31      364.71     19.87 o 
   1  17   4     1165.82     1153.24     22.69 o 
   2  17   4      237.76      251.28     20.24 o 
   3  17   4       97.18      104.51     18.85 o 
   4  17   4      151.61      146.23     18.13 o 
   5  17   4      695.67      744.92     24.24 o 
   6  17   4     3277.11     3362.58     65.34 o 
   7  17   4     1567.17     1556.08     30.95 o 
   8  17   4        3.29        5.28     22.89 o 
   9  17   4     1056.47     1030.45     26.84 o 
  10  17   4       51.07       54.83     22.42 o 
 -10  18   4      365.93      335.56     24.20 o 
  -9  18   4     1513.20     1632.76     47.04 o 
  -8  18   4     3001.78     3072.07     39.50 o 
  -7  18   4      149.58      172.48     23.67 o 
  -6  18   4      224.21      234.24     24.66 o 
  -5  18   4       13.63       11.57     18.76 o 
  -4  18   4     1342.05     1358.97     25.75 o 
  -3  18   4     1382.34     1426.99     21.92 o 
  -2  18   4     1930.44     1870.33     25.92 o 
  -1  18   4      256.08      245.90     20.61 o 
   0  18   4      355.95      345.67     18.66 o 
   1  18   4       17.30       16.75     18.70 o 
   2  18   4      128.03      139.86     21.04 o 
   3  18   4     2252.16     2265.38     44.26 o 
   4  18   4     1354.86     1384.41     27.91 o 
   5  18   4        6.53       -0.30     21.23 o 
   6  18   4     2303.55     2288.50     33.85 o 
   7  18   4       66.57       81.08     20.98 o 
   8  18   4       18.37        7.13     20.88 o 
   9  18   4      609.63      631.79     24.62 o 
  -9  19   4       34.66       32.87     22.64 o 
  -8  19   4      105.16      118.55     23.64 o 
  -7  19   4      976.21     1043.20     24.06 o 
  -6  19   4       12.83       24.00     20.17 o 
  -5  19   4      128.39      148.80     19.74 o 
  -4  19   4      116.26      107.39     20.48 o 
  -3  19   4       72.37       79.20     20.12 o 
  -2  19   4      409.86      410.50     22.63 o 
  -1  19   4      245.21      274.78     18.75 o 
   0  19   4      393.25      358.73     19.15 o 
   1  19   4       70.76       54.97     19.62 o 
   2  19   4     2524.32     2430.84     34.88 o 
   3  19   4      206.13      179.75     22.59 o 
   4  19   4      958.52      923.20     23.85 o 
   5  19   4     1214.32     1281.73     25.36 o 
   6  19   4       35.01       48.10     20.90 o 
   7  19   4       32.39       39.48     24.93 o 
   8  19   4      470.97      505.88     22.91 o 
   9  19   4        7.57        5.67     25.50 o 
  -9  20   4     2456.08     2306.78     39.64 o 
  -8  20   4      684.16      667.78     24.44 o 
  -7  20   4     1070.49     1064.82     23.51 o 
  -6  20   4       82.11       92.60     20.58 o 
  -5  20   4     2156.89     2223.85     31.84 o 
  -4  20   4       63.75       77.29     22.45 o 
  -3  20   4     2811.50     2909.56     37.58 o 
  -2  20   4        0.18       -1.35     21.60 o 
  -1  20   4     1994.40     1894.87     25.30 o 
   0  20   4      105.69      106.43     17.80 o 
   1  20   4     1893.59     1897.83     26.37 o 
   2  20   4        0.37       13.59     20.01 o 
   3  20   4     3519.44     3531.27     60.08 o 
   4  20   4        5.68        9.82     25.44 o 
   5  20   4     1706.43     1740.99     42.17 o 
   6  20   4      252.94      272.73     23.59 o 
   7  20   4      346.08      344.54     21.87 o 
   8  20   4      122.29      130.03     23.71 o 
  -8  21   4       40.01       34.66     23.46 o 
  -7  21   4     1337.35     1360.37     32.83 o 
  -6  21   4      138.62      167.62     23.33 o 
  -5  21   4      216.35      227.07     20.96 o 
  -4  21   4       61.43       71.04     21.44 o 
  -3  21   4      255.66      260.50     21.47 o 
  -2  21   4        0.26       22.19     22.08 o 
  -1  21   4      577.68      544.84     22.66 o 
   0  21   4     1582.31     1536.02     27.44 o 
   1  21   4      230.66      216.91     19.96 o 
   2  21   4      414.75      404.57     24.83 o 
   3  21   4       32.29       40.96     21.25 o 
   4  21   4      300.75      331.31     24.86 o 
   5  21   4     1504.57     1612.04     27.60 o 
   6  21   4      184.78      201.17     23.69 o 
   7  21   4      137.79      162.07     25.09 o 
   8  21   4       37.34       37.31     23.75 o 
  -8  22   4      352.84      342.99     25.21 o 
  -7  22   4        1.62        5.68     24.72 o 
  -6  22   4      449.66      453.53     25.18 o 
  -5  22   4       45.99       57.18     24.64 o 
  -4  22   4     3043.78     3205.82     50.10 o 
  -3  22   4       70.94       79.24     21.93 o 
  -2  22   4     2470.39     2525.32     32.62 o 
  -1  22   4        1.81       -5.01     19.75 o 
   0  22   4     1684.56     1642.90     26.67 o 
   1  22   4      451.24      416.66     20.90 o 
   2  22   4      825.65      833.11     22.62 o 
   3  22   4     1244.03     1206.16     33.53 o 
   4  22   4     1424.00     1448.95     28.65 o 
   5  22   4     1011.48     1007.14     27.86 o 
   6  22   4       37.20       39.10     24.48 o 
   7  22   4       85.74      112.44     23.94 o 
  -7  23   4       63.36       73.64     23.75 o 
  -6  23   4      259.58      300.27     25.38 o 
  -5  23   4      159.39      164.52     23.94 o 
  -4  23   4      388.59      424.07     26.30 o 
  -3  23   4      398.18      461.75     25.73 o 
  -2  23   4       30.39       40.01     20.31 o 
  -1  23   4        4.41       16.75     23.10 o 
   0  23   4      760.32      828.02     25.19 o 
   1  23   4       60.21       40.66     22.59 o 
   2  23   4        7.92       14.48     23.08 o 
   3  23   4       26.18       25.38     22.83 o 
   4  23   4       46.49       45.89     23.36 o 
   5  23   4      155.33      177.76     23.33 o 
   6  23   4        1.27        3.16     29.27 o 
   7  23   4      364.80      300.11     24.60 o 
  -6  24   4      176.42      173.04     24.22 o 
  -5  24   4      583.99      558.43     28.01 o 
  -4  24   4      784.69      809.14     26.31 o 
  -3  24   4      973.85      954.44     26.46 o 
  -2  24   4      406.68      428.12     28.08 o 
  -1  24   4      833.27      847.95     24.74 o 
   0  24   4       54.10       60.14     23.62 o 
   1  24   4      433.53      436.71     25.27 o 
   2  24   4     1183.22     1178.22     28.32 o 
   3  24   4      245.59      236.14     26.67 o 
   4  24   4      236.27      232.40     26.76 o 
   5  24   4        4.37       16.81     25.20 o 
   6  24   4      128.01      116.51     26.31 o 
  -5  25   4        9.72       22.62     25.24 o 
  -4  25   4       34.74       59.45     26.67 o 
  -3  25   4        2.39       -3.24     25.65 o 
  -2  25   4       57.14       59.67     27.89 o 
  -1  25   4      208.17      250.50     26.56 o 
   0  25   4     2004.53     1983.92     31.99 o 
   1  25   4      455.87      449.97     25.17 o 
   2  25   4      875.24      854.65     29.33 o 
   3  25   4      244.98      239.26     26.11 o 
   4  25   4       98.95       87.57     28.80 o 
   5  25   4       61.14       61.30     24.69 o 
  -4  26   4      914.57      873.46     34.77 o 
  -3  26   4      391.24      381.70     26.74 o 
  -2  26   4       16.76       29.49     26.67 o 
  -1  26   4       59.89       49.93     27.31 o 
   0  26   4      221.66      229.70     27.26 o 
   1  26   4        9.20       15.42     25.84 o 
   2  26   4        7.38       17.24     28.86 o 
   3  26   4        7.42       12.44     25.73 o 
  -2  27   4        3.60       18.36     26.15 o 
  -1  27   4      683.48      632.43     31.04 o 
   0  27   4      390.24      379.08     29.66 o 
   1  27   4      888.62      834.48     29.36 o 
 -13   0   5       83.71       79.81     29.47 o 
 -11   0   5     5204.75     5163.75    163.71 o 
  -9   0   5     3118.08     2949.94     90.42 o 
  -7   0   5    13146.60    13024.41    175.39 o 
  -5   0   5    13063.70    12096.79    143.26 o 
  -3   0   5     7065.82     6772.49     81.66 o 
  -1   0   5     1012.82      974.22     30.45 o 
   1   0   5     4982.99     5280.17     48.49 o 
   3   0   5    10450.84     9231.73     71.48 o 
   5   0   5     2722.39     2233.12     31.79 o 
   7   0   5     5341.93     5488.82     40.95 o 
   9   0   5      444.68      427.59     23.58 o 
  11   0   5      216.95      224.25     29.63 o 
  13   0   5        8.68        4.13     31.15 o 
 -13   1   5      684.91      657.16     22.96 o 
 -12   1   5       22.81       41.31     17.95 o 
 -11   1   5       12.77       17.31     17.33 o 
 -10   1   5       34.98       36.43     14.57 o 
  -9   1   5      229.92      216.89     15.38 o 
  -8   1   5      653.16      587.90     15.86 o 
  -7   1   5     4447.25     4374.28     43.10 o 
  -6   1   5     1171.59     1251.87     17.82 o 
  -5   1   5     6590.31     6392.89     42.36 o 
  -4   1   5      602.15      634.94     17.52 o 
  -3   1   5      455.24      402.32     15.78 o 
  -2   1   5      221.89      251.86     16.89 o 
  -1   1   5     2634.21     2857.10     40.16 o 
   0   1   5      938.00     1038.40     19.81 o 
   1   1   5     1987.71     1935.66     25.02 o 
   2   1   5     1932.73     2191.95     24.17 o 
   3   1   5     4595.48     4730.16     32.51 o 
   4   1   5        0.75        4.52     17.29 o 
   5   1   5       97.65      138.29     15.13 o 
   6   1   5      721.88      848.12     18.05 o 
   7   1   5     3854.86     3764.65     26.71 o 
   8   1   5      387.60      381.73     14.80 o 
   9   1   5     3211.96     3188.69     23.26 o 
  10   1   5      574.20      581.42     19.83 o 
  11   1   5      627.63      592.04     19.26 o 
  12   1   5       11.71       19.25     20.00 o 
  13   1   5      335.62      312.47     22.75 o 
 -13   2   5      285.95      284.32     21.20 o 
 -12   2   5      590.77      605.69     22.67 o 
 -11   2   5     1063.34     1108.61     23.42 o 
 -10   2   5     2253.71     2261.71     48.77 o 
  -9   2   5     2207.43     2269.62     30.62 o 
  -8   2   5     2810.28     2698.68     43.14 o 
  -7   2   5      567.95      570.81     15.36 o 
  -6   2   5     1118.84     1072.16     17.50 o 
  -5   2   5      126.08      262.23     15.15 o 
  -4   2   5     6067.37     5683.96     39.97 o 
  -3   2   5     7420.22     7545.10     76.11 o 
  -2   2   5     5161.77     5198.23     41.73 o 
  -1   2   5      189.71      135.68     14.72 o 
   0   2   5    13235.07    14373.65     70.96 o 
   1   2   5      784.38      855.46     18.66 o 
   2   2   5    17060.29    17172.55     55.81 o 
   3   2   5    20309.87    20266.86    113.48 o 
   4   2   5      898.54      692.39     18.27 o 
   5   2   5     1244.52     1177.05     20.15 o 
   6   2   5      375.39      432.91     16.81 o 
   7   2   5     1054.36     1016.91     17.85 o 
   8   2   5     2882.78     2863.21     26.70 o 
   9   2   5     2127.74     2071.22     25.75 o 
  10   2   5      265.52      295.11     17.74 o 
  11   2   5       47.94       58.26     18.32 o 
  12   2   5        1.02       13.91     19.69 o 
  13   2   5       33.74       36.76     21.70 o 
 -13   3   5       21.20       21.66     19.44 o 
 -12   3   5        0.57       14.29     18.20 o 
 -11   3   5      286.61      294.05     17.65 o 
 -10   3   5        7.27       19.07     15.48 o 
  -9   3   5     3124.40     2997.02     58.35 o 
  -8   3   5      312.67      312.57     15.02 o 
  -7   3   5      728.97      743.49     15.23 o 
  -6   3   5     1216.12     1192.07     16.44 o 
  -5   3   5     3766.20     3644.67     26.85 o 
  -4   3   5     1349.22     1317.20     21.48 o 
  -3   3   5      403.21      472.15     15.62 o 
  -2   3   5     6009.22     6045.06     46.11 o 
  -1   3   5       88.86      118.76     15.85 o 
   0   3   5     2928.11     3009.53     28.57 o 
   1   3   5       67.30      116.30     16.15 o 
   2   3   5     5530.17     6043.18     35.98 o 
   3   3   5    12992.55    13844.88     73.42 o 
   4   3   5     2119.58     1942.96     22.54 o 
   5   3   5      305.40      275.44     15.54 o 
   6   3   5      279.68      222.90     15.22 o 
   7   3   5     1497.20     1456.31     20.23 o 
   8   3   5      312.20      288.74     17.45 o 
   9   3   5     2083.82     2138.45     26.21 o 
  10   3   5     1121.41     1166.44     20.23 o 
  11   3   5     1012.63     1076.84     30.71 o 
  12   3   5      104.12      101.22     18.34 o 
  13   3   5       31.68       46.60     20.17 o 
 -13   4   5      327.05      306.30     22.72 o 
 -12   4   5        4.37       12.71     19.96 o 
 -11   4   5      118.07      125.05     16.07 o 
 -10   4   5      722.43      775.23     17.75 o 
  -9   4   5      437.87      424.93     16.43 o 
  -8   4   5        8.11       16.34     15.68 o 
  -7   4   5       91.90       95.60     14.09 o 
  -6   4   5     1082.33     1112.82     17.27 o 
  -5   4   5      196.76      242.44     14.82 o 
  -4   4   5     4784.71     4513.57     54.41 o 
  -3   4   5        0.14        8.77     12.55 o 
  -2   4   5     1743.90     1719.55     22.46 o 
  -1   4   5    10674.69    10811.18     66.51 o 
   0   4   5     3681.31     3913.42     32.08 o 
   1   4   5      230.51      271.17     16.01 o 
   2   4   5    14566.80    15030.38     73.06 o 
   3   4   5      879.24      797.31     19.14 o 
   4   4   5     4715.60     4797.51     29.73 o 
   5   4   5      932.57      983.99     18.62 o 
   6   4   5       47.00       57.62     13.91 o 
   7   4   5      178.10      159.74     16.31 o 
   8   4   5     1668.17     1622.86     22.26 o 
   9   4   5      380.45      405.74     16.69 o 
  10   4   5      203.36      216.15     16.21 o 
  11   4   5       11.02       19.97     16.33 o 
  12   4   5       26.04       25.70     21.31 o 
 -13   5   5        2.67       15.23     22.12 o 
 -12   5   5       55.89       56.04     17.61 o 
 -11   5   5      260.49      277.07     18.02 o 
 -10   5   5       89.49       81.38     16.28 o 
  -9   5   5      798.58      867.34     17.86 o 
  -8   5   5      121.33      163.97     15.53 o 
  -7   5   5      412.65      445.22     15.35 o 
  -6   5   5     2473.82     2459.72     24.58 o 
  -5   5   5     3643.43     3596.02     49.27 o 
  -4   5   5     1221.43     1092.71     18.40 o 
  -3   5   5      171.84      207.33     14.47 o 
  -2   5   5     2958.58     2816.55     28.53 o 
  -1   5   5      151.52      115.03     16.28 o 
   0   5   5      358.13      383.65     18.52 o 
   1   5   5      282.59      258.07     18.17 o 
   2   5   5    11240.22    12297.23     79.78 o 
   3   5   5     1548.30     1565.73     22.93 o 
   4   5   5    11181.74    11135.22     60.36 o 
   5   5   5     2955.16     2861.30     23.51 o 
   6   5   5       58.41       29.85     14.63 o 
   7   5   5        7.96       11.44     16.53 o 
   8   5   5     2279.39     2273.20     20.97 o 
   9   5   5       25.19       32.51     17.03 o 
  10   5   5     4124.10     4171.68     41.39 o 
  11   5   5       68.34       77.31     17.64 o 
  12   5   5      449.48      460.34     22.48 o 
 -13   6   5      288.61      305.47     19.45 o 
 -12   6   5      113.44      117.37     18.16 o 
 -11   6   5      259.58      267.74     17.71 o 
 -10   6   5     1506.94     1521.32     21.73 o 
  -9   6   5       88.35       95.19     16.17 o 
  -8   6   5      619.96      602.64     17.18 o 
  -7   6   5      194.43      179.47     14.48 o 
  -6   6   5      358.46      353.58     14.99 o 
  -5   6   5      485.95      573.34     15.80 o 
  -4   6   5     4663.63     4346.56     45.19 o 
  -3   6   5     4130.09     4975.85     48.54 o 
  -2   6   5     3610.04     3634.73     31.68 o 
  -1   6   5    12361.82    12598.28    101.16 o 
   0   6   5     3010.01     3079.60     28.09 o 
   1   6   5        9.35       32.28     16.80 o 
   2   6   5      979.34      818.04     19.88 o 
   3   6   5     2209.38     2224.94     24.52 o 
   4   6   5     3952.11     3765.72     28.15 o 
   5   6   5       24.20       24.44     14.69 o 
   6   6   5      267.05      308.80     16.70 o 
   7   6   5      186.14      166.71     14.72 o 
   8   6   5      217.31      215.49     16.09 o 
   9   6   5     3336.07     3381.74     44.79 o 
  10   6   5      931.09      944.21     19.76 o 
  11   6   5       14.16       14.29     17.23 o 
  12   6   5        9.12       27.02     18.60 o 
 -13   7   5      182.77      212.09     24.20 o 
 -12   7   5      219.01      223.80     17.32 o 
 -11   7   5        1.96       13.75     18.09 o 
 -10   7   5      212.60      245.57     16.93 o 
  -9   7   5     1919.54     1901.12     25.75 o 
  -8   7   5      240.36      230.73     14.87 o 
  -7   7   5     1726.24     1681.54     25.52 o 
  -6   7   5     2934.38     2751.05     29.40 o 
  -5   7   5     3782.98     3937.70     39.10 o 
  -4   7   5       48.23       42.04     17.35 o 
  -3   7   5     1575.44     1542.65     21.24 o 
  -2   7   5      245.37      262.03     19.16 o 
  -1   7   5      826.10      718.76     19.10 o 
   0   7   5       59.80       65.50     15.72 o 
   1   7   5     1873.31     1746.92     23.63 o 
   2   7   5      105.86      127.72     18.14 o 
   3   7   5     2267.46     2065.70     25.66 o 
   4   7   5      203.99      213.94     15.89 o 
   5   7   5     5498.51     5202.19     40.81 o 
   6   7   5        2.02        7.70     14.77 o 
   7   7   5       10.48       17.90     14.73 o 
   8   7   5      122.54      148.07     16.43 o 
   9   7   5     1037.81     1073.14     19.91 o 
  10   7   5      675.90      661.18     19.52 o 
  11   7   5     3028.84     3095.15     45.71 o 
  12   7   5       69.13       82.91     20.66 o 
 -12   8   5      111.58      100.79     19.80 o 
 -11   8   5      840.84      789.97     21.60 o 
 -10   8   5     1031.03     1032.65     21.60 o 
  -9   8   5     3886.95     3838.51     49.99 o 
  -8   8   5      606.70      612.62     16.85 o 
  -7   8   5      106.84      113.33     16.10 o 
  -6   8   5      236.74      234.52     15.79 o 
  -5   8   5      824.19      673.19     16.51 o 
  -4   8   5     2107.12     1973.46     23.90 o 
  -3   8   5     5555.78     4863.84     61.48 o 
  -2   8   5     1028.52      995.94     19.33 o 
  -1   8   5     8230.10     8066.80     79.86 o 
   0   8   5       19.82       33.77     16.49 o 
   1   8   5     1840.82     1580.02     23.16 o 
   2   8   5      157.71      123.75     19.43 o 
   3   8   5      712.61      631.37     18.57 o 
   4   8   5     1258.28     1059.35     22.31 o 
   5   8   5      758.74      866.21     17.75 o 
   6   8   5       52.27       73.64     14.39 o 
   7   8   5     2007.87     1889.31     21.20 o 
   8   8   5      102.31      118.55     17.04 o 
   9   8   5     2763.13     2803.40     29.64 o 
  10   8   5      433.53      435.88     18.68 o 
  11   8   5      278.06      289.81     20.00 o 
  12   8   5        7.75        2.50     21.81 o 
 -12   9   5        0.25       -1.79     17.60 o 
 -11   9   5      267.25      263.98     17.35 o 
 -10   9   5      349.33      348.28     17.44 o 
  -9   9   5     1993.36     2060.04     28.51 o 
  -8   9   5      762.98      723.85     18.68 o 
  -7   9   5      333.90      291.73     14.96 o 
  -6   9   5      756.37      748.20     19.61 o 
  -5   9   5        5.72       12.82     14.18 o 
  -4   9   5      987.97     1146.63     20.11 o 
  -3   9   5     1617.38     1599.12     22.84 o 
  -2   9   5    10063.36    10308.71    151.38 o 
  -1   9   5      662.47      630.26     20.44 o 
   0   9   5      469.69      454.89     18.55 o 
   1   9   5     1182.26     1066.71     19.94 o 
   2   9   5       63.62      100.98     17.81 o 
   3   9   5     2397.58     2485.90     29.99 o 
   4   9   5     1022.40      985.23     21.42 o 
   5   9   5      386.82      309.99     17.68 o 
   6   9   5      426.33      413.70     16.85 o 
   7   9   5     1969.22     1938.39     22.14 o 
   8   9   5        3.41        3.85     15.97 o 
   9   9   5      183.21      181.19     18.22 o 
  10   9   5       88.62      100.74     16.92 o 
  11   9   5      191.60      206.29     19.85 o 
  12   9   5      414.79      396.15     21.96 o 
 -12  10   5      110.21       83.46     19.60 o 
 -11  10   5      489.61      476.03     21.06 o 
 -10  10   5      802.10      755.12     19.58 o 
  -9  10   5     2218.85     2243.65     35.59 o 
  -8  10   5     1221.50     1214.72     20.14 o 
  -7  10   5       54.94       71.31     17.23 o 
  -6  10   5     1401.87     1314.76     20.90 o 
  -5  10   5     1811.98     1684.38     21.97 o 
  -4  10   5      796.47      749.68     18.02 o 
  -3  10   5     7147.72     6666.63     84.73 o 
  -2  10   5     1472.94     1218.96     20.67 o 
  -1  10   5     5426.20     5028.04     44.45 o 
   0  10   5    13965.87    14279.91    170.62 o 
   1  10   5     7111.39     7206.81     62.79 o 
   2  10   5     1216.48     1077.91     21.24 o 
   3  10   5     3565.39     3486.42     32.53 o 
   4  10   5       13.02        9.92     17.24 o 
   5  10   5        1.64       -0.42     16.37 o 
   6  10   5      393.77      375.21     19.21 o 
   7  10   5      937.29      898.30     19.84 o 
   8  10   5     1564.33     1530.85     21.45 o 
   9  10   5     1622.28     1657.78     21.07 o 
  10  10   5        1.31        1.10     18.01 o 
  11  10   5       11.41        3.40     18.48 o 
  12  10   5        3.48       10.70     21.63 o 
 -12  11   5      237.42      247.40     22.45 o 
 -11  11   5       47.47       53.01     18.86 o 
 -10  11   5      752.78      736.52     18.97 o 
  -9  11   5      454.29      465.34     16.85 o 
  -8  11   5     1742.64     1770.15     20.65 o 
  -7  11   5        4.54        9.21     16.76 o 
  -6  11   5        5.12        5.39     14.80 o 
  -5  11   5      564.25      597.50     19.17 o 
  -4  11   5      128.77      106.47     16.58 o 
  -3  11   5        2.48       11.08     15.07 o 
  -2  11   5     3907.58     3554.92     39.18 o 
  -1  11   5      863.05      844.96     21.21 o 
   0  11   5      536.51      537.22     19.02 o 
   1  11   5     2494.59     2675.32     26.84 o 
   2  11   5      459.19      445.61     18.36 o 
   3  11   5      556.27      535.27     21.98 o 
   4  11   5     1916.41     1799.33     23.47 o 
   5  11   5     1485.94     1326.37     20.00 o 
   6  11   5      283.54      294.19     19.56 o 
   7  11   5     1264.70     1226.91     21.96 o 
   8  11   5      406.61      412.29     17.44 o 
   9  11   5       67.65       55.79     18.54 o 
  10  11   5       57.49       43.70     19.86 o 
  11  11   5      398.56      409.39     21.80 o 
 -12  12   5       52.84       47.36     21.20 o 
 -11  12   5      294.74      301.33     20.36 o 
 -10  12   5     1355.17     1382.53     22.92 o 
  -9  12   5      641.14      663.97     21.19 o 
  -8  12   5     2388.74     2351.21     39.83 o 
  -7  12   5     1909.99     1928.50     29.86 o 
  -6  12   5       31.38       25.58     14.82 o 
  -5  12   5      671.61      597.27     19.07 o 
  -4  12   5     4236.03     3999.03     49.21 o 
  -3  12   5       54.74       70.80     16.69 o 
  -2  12   5     8814.90     8728.58     90.37 o 
  -1  12   5      156.04      214.52     18.65 o 
   0  12   5     1470.26     1196.12     23.76 o 
   1  12   5       14.70       14.83     15.68 o 
   2  12   5     2395.03     2295.18     25.59 o 
   3  12   5      671.84      576.66     21.81 o 
   4  12   5     1439.43     1419.38     23.14 o 
   5  12   5     2248.86     2118.49     25.99 o 
   6  12   5      272.74      289.57     21.75 o 
   7  12   5      401.45      429.13     20.53 o 
   8  12   5     2948.90     2917.07     25.87 o 
   9  12   5      329.69      324.18     20.81 o 
  10  12   5      367.93      408.72     21.55 o 
  11  12   5       32.94       29.54     18.98 o 
 -11  13   5       10.02       21.88     19.97 o 
 -10  13   5       35.48       43.80     18.83 o 
  -9  13   5      106.67       96.78     21.32 o 
  -8  13   5     2699.27     2805.31     33.28 o 
  -7  13   5      385.37      370.43     16.89 o 
  -6  13   5     1113.19     1181.04     20.82 o 
  -5  13   5      764.10      804.69     18.56 o 
  -4  13   5      951.39      896.01     20.55 o 
  -3  13   5        3.92        6.64     19.01 o 
  -2  13   5     3068.28     2822.76     27.21 o 
  -1  13   5      102.59      105.48     18.99 o 
   0  13   5      241.63      233.64     17.27 o 
   1  13   5     1289.94     1272.27     21.69 o 
   2  13   5       24.38       32.30     16.84 o 
   3  13   5       38.88       43.59     18.26 o 
   4  13   5     5495.59     5295.55     62.60 o 
   5  13   5       38.47       53.19     19.17 o 
   6  13   5     1053.55     1131.30     22.31 o 
   7  13   5      515.61      478.80     21.72 o 
   8  13   5       30.31       38.70     18.96 o 
   9  13   5       78.50       81.65     20.68 o 
  10  13   5      944.85     1007.99     23.11 o 
  11  13   5        1.32       13.39     20.00 o 
 -11  14   5       47.75       49.91     21.56 o 
 -10  14   5        9.03        7.85     20.59 o 
  -9  14   5      858.86      862.97     22.50 o 
  -8  14   5      208.55      228.12     17.88 o 
  -7  14   5     1433.25     1427.54     22.20 o 
  -6  14   5       49.62       49.63     17.24 o 
  -5  14   5      350.85      394.37     19.76 o 
  -4  14   5      746.12      725.63     18.55 o 
  -3  14   5     1572.53     1541.33     23.38 o 
  -2  14   5        2.62        4.37     17.76 o 
  -1  14   5        2.66        7.06     17.82 o 
   0  14   5     2037.83     2183.12     24.28 o 
   1  14   5      137.98      119.07     17.98 o 
   2  14   5       38.26       46.98     18.87 o 
   3  14   5     4529.31     4588.90     33.39 o 
   4  14   5     2232.66     2141.92     23.95 o 
   5  14   5     1578.20     1627.07     23.57 o 
   6  14   5       45.82       57.94     19.09 o 
   7  14   5      660.69      704.71     22.47 o 
   8  14   5      666.78      705.48     22.31 o 
   9  14   5      373.41      371.09     20.51 o 
  10  14   5      419.13      381.85     21.33 o 
  11  14   5       39.00       54.34     19.64 o 
 -11  15   5       33.12       42.78     23.96 o 
 -10  15   5      134.21      138.71     24.37 o 
  -9  15   5        4.40        6.34     21.28 o 
  -8  15   5     1499.35     1472.90     25.98 o 
  -7  15   5      319.26      304.98     17.56 o 
  -6  15   5      347.31      333.00     18.08 o 
  -5  15   5       99.26      109.79     16.20 o 
  -4  15   5      599.97      524.24     19.04 o 
  -3  15   5     5393.97     5195.08     69.94 o 
  -2  15   5     1233.77     1132.17     23.19 o 
  -1  15   5     2504.79     2411.46     25.79 o 
   0  15   5      357.61      326.95     18.02 o 
   1  15   5      864.70      843.92     20.84 o 
   2  15   5      108.04      100.34     18.90 o 
   3  15   5      609.22      615.44     20.97 o 
   4  15   5     2066.18     2098.16     25.76 o 
   5  15   5     5223.17     5461.02     49.65 o 
   6  15   5      222.05      215.44     20.97 o 
   7  15   5     1032.14     1041.19     22.27 o 
   8  15   5      146.08      148.56     19.78 o 
   9  15   5     1220.72     1241.91     23.79 o 
  10  15   5       64.38       53.74     21.59 o 
 -10  16   5       14.27       19.57     20.64 o 
  -9  16   5      517.08      557.47     20.48 o 
  -8  16   5      353.00      349.82     22.17 o 
  -7  16   5      389.50      404.57     22.32 o 
  -6  16   5      251.31      263.01     19.36 o 
  -5  16   5      253.78      266.48     21.66 o 
  -4  16   5        3.26        7.17     20.75 o 
  -3  16   5        9.02       24.93     18.58 o 
  -2  16   5       12.96       22.80     18.66 o 
  -1  16   5      598.78      557.27     19.25 o 
   0  16   5      100.91      137.89     17.34 o 
   1  16   5      235.18      226.67     17.00 o 
   2  16   5       13.18       19.27     21.47 o 
   3  16   5     1063.43     1134.05     23.20 o 
   4  16   5      285.99      304.10     20.52 o 
   5  16   5      308.57      326.04     19.89 o 
   6  16   5        8.63        8.90     20.64 o 
   7  16   5      355.69      351.79     21.18 o 
   8  16   5      123.66      110.74     19.35 o 
   9  16   5      124.05      123.41     20.69 o 
  10  16   5       24.70       25.32     21.78 o 
 -10  17   5      319.12      252.11     22.24 o 
  -9  17   5      843.78      809.46     21.67 o 
  -8  17   5        4.64        8.87     18.81 o 
  -7  17   5      540.54      502.35     20.26 o 
  -6  17   5     1129.88     1128.29     22.59 o 
  -5  17   5       40.55       50.16     19.69 o 
  -4  17   5      105.97      111.88     19.42 o 
  -3  17   5     3294.91     3174.73     32.20 o 
  -2  17   5      871.85      940.72     21.25 o 
  -1  17   5     2584.87     2555.89     26.72 o 
   0  17   5        4.24        8.55     20.90 o 
   1  17   5      376.28      364.90     17.84 o 
   2  17   5       98.66      105.32     21.24 o 
   3  17   5      359.96      351.95     21.90 o 
   4  17   5     1541.29     1651.82     26.48 o 
   5  17   5     2174.98     2197.48     27.22 o 
   6  17   5      285.57      302.91     22.45 o 
   7  17   5      205.74      204.71     22.78 o 
   8  17   5     1832.70     1849.80     35.47 o 
   9  17   5      176.51      160.10     24.96 o 
  10  17   5      363.90      314.63     22.75 o 
 -10  18   5      668.44      579.43     23.02 o 
  -9  18   5     1267.02     1266.87     23.80 o 
  -8  18   5      180.17      174.68     23.36 o 
  -7  18   5     1415.64     1396.79     30.58 o 
  -6  18   5      158.03      160.48     20.03 o 
  -5  18   5      241.77      270.73     21.16 o 
  -4  18   5     1299.38     1327.90     25.46 o 
  -3  18   5     1266.89     1258.58     21.92 o 
  -2  18   5      365.68      333.20     19.86 o 
  -1  18   5      714.56      663.53     23.65 o 
   0  18   5     1158.97     1216.00     24.15 o 
   1  18   5     3879.55     3847.91     45.34 o 
   2  18   5      277.10      277.17     22.66 o 
   3  18   5      927.78      937.61     24.58 o 
   4  18   5     3809.85     3826.30     60.20 o 
   5  18   5        2.21        2.59     22.77 o 
   6  18   5      259.62      290.42     22.85 o 
   7  18   5     1345.24     1388.31     27.51 o 
   8  18   5        4.59       10.46     22.03 o 
   9  18   5      383.14      399.08     27.67 o 
  -9  19   5      193.90      188.32     23.64 o 
  -8  19   5       43.16       55.53     24.91 o 
  -7  19   5        3.01       -1.54     23.48 o 
  -6  19   5      698.23      755.00     27.49 o 
  -5  19   5        0.87       20.71     19.37 o 
  -4  19   5      400.66      411.36     23.09 o 
  -3  19   5        8.39       17.32     17.37 o 
  -2  19   5     2047.67     2141.34     27.90 o 
  -1  19   5       70.48       70.02     20.38 o 
   0  19   5      416.46      430.35     20.30 o 
   1  19   5      936.95      909.07     25.21 o 
   2  19   5       12.84       13.19     20.02 o 
   3  19   5      287.24      294.81     20.38 o 
   4  19   5      342.35      357.58     20.04 o 
   5  19   5      502.64      537.70     22.10 o 
   6  19   5     1084.85     1102.84     27.04 o 
   7  19   5      155.76      160.24     23.70 o 
   8  19   5      675.50      699.89     28.07 o 
   9  19   5      244.98      190.34     24.78 o 
  -9  20   5       32.54       25.37     23.35 o 
  -8  20   5     1871.76     1816.17     30.39 o 
  -7  20   5      892.52      910.67     23.62 o 
  -6  20   5     1196.01     1245.61     25.93 o 
  -5  20   5        3.80        1.52     20.97 o 
  -4  20   5     4136.43     4195.85     63.28 o 
  -3  20   5       16.39       30.91     22.51 o 
  -2  20   5     1719.96     1664.50     26.04 o 
  -1  20   5      314.49      315.17     20.97 o 
   0  20   5       66.33       69.31     21.65 o 
   1  20   5       26.46       25.78     25.06 o 
   2  20   5     3072.80     3078.74     45.21 o 
   3  20   5       44.13       56.49     21.37 o 
   4  20   5     2463.50     2479.84     31.75 o 
   5  20   5       41.78       42.53     19.62 o 
   6  20   5      611.42      630.58     23.60 o 
   7  20   5      100.45      125.74     23.17 o 
   8  20   5      309.12      324.20     25.07 o 
  -8  21   5      329.14      324.89     27.99 o 
  -7  21   5       75.41       60.76     22.43 o 
  -6  21   5       17.87       16.11     21.30 o 
  -5  21   5       60.15       76.63     24.22 o 
  -4  21   5       79.28       83.53     23.67 o 
  -3  21   5      208.28      238.95     22.30 o 
  -2  21   5      478.24      494.36     23.94 o 
  -1  21   5       67.71       60.11     21.04 o 
   0  21   5       83.14       76.08     20.27 o 
   1  21   5      831.96      800.54     22.85 o 
   2  21   5      382.86      398.00     22.47 o 
   3  21   5      408.27      395.92     24.13 o 
   4  21   5      533.30      518.33     24.62 o 
   5  21   5      264.68      268.73     22.73 o 
   6  21   5      853.96      861.32     26.30 o 
   7  21   5       62.12       64.65     24.47 o 
   8  21   5        6.07       29.17     26.28 o 
  -7  22   5       83.15       70.25     21.80 o 
  -6  22   5       59.89       61.65     21.97 o 
  -5  22   5     1109.39     1140.81     24.94 o 
  -4  22   5      156.30      142.61     21.38 o 
  -3  22   5     5175.89     5357.14     83.46 o 
  -2  22   5       41.24       51.60     21.58 o 
  -1  22   5      389.93      383.78     22.03 o 
   0  22   5      431.30      438.68     27.15 o 
   1  22   5      523.41      550.05     22.87 o 
   2  22   5     1215.10     1239.40     28.93 o 
   3  22   5     3929.70     4017.27     71.58 o 
   4  22   5      491.41      493.48     22.62 o 
   5  22   5      392.67      382.34     25.46 o 
   6  22   5       26.10       22.62     26.36 o 
   7  22   5       96.51      100.37     25.53 o 
  -7  23   5      303.26      288.35     28.12 o 
  -6  23   5       71.91       94.66     25.07 o 
  -5  23   5        0.83       17.33     23.58 o 
  -4  23   5      631.05      626.38     26.53 o 
  -3  23   5       10.39       26.14     23.05 o 
  -2  23   5      246.92      253.08     23.03 o 
  -1  23   5      483.93      489.92     24.41 o 
   0  23   5        3.45       -6.92     22.96 o 
   1  23   5       97.04      125.21     22.45 o 
   2  23   5        0.51       14.38     26.04 o 
   3  23   5      201.34      237.04     23.92 o 
   4  23   5      417.84      401.44     25.74 o 
   5  23   5      183.95      177.04     23.91 o 
   6  23   5        3.67       21.18     27.73 o 
  -6  24   5       15.20       18.88     27.30 o 
  -5  24   5      831.59      833.31     26.07 o 
  -4  24   5      517.82      501.25     25.39 o 
  -3  24   5     1685.66     1624.77     29.86 o 
  -2  24   5      658.65      710.57     27.68 o 
  -1  24   5       11.08       15.91     24.95 o 
   0  24   5      157.46      163.85     22.82 o 
   1  24   5       76.43       85.50     22.87 o 
   2  24   5       22.77       19.25     27.20 o 
   3  24   5     1227.67     1217.89     32.04 o 
   4  24   5        9.50       16.32     27.12 o 
   5  24   5      149.45      150.89     24.09 o 
  -5  25   5       76.46       68.47     25.86 o 
  -4  25   5       45.33       46.24     25.18 o 
  -3  25   5      325.20      330.65     27.26 o 
  -2  25   5      100.09      114.51     23.27 o 
  -1  25   5      533.70      521.43     26.53 o 
   0  25   5       77.34       82.37     23.68 o 
   1  25   5      827.72      829.43     29.56 o 
   2  25   5       90.77      105.00     25.13 o 
   3  25   5     1174.36     1164.63     31.12 o 
   4  25   5      196.62      220.77     30.92 o 
  -3  26   5     1840.03     1695.52     67.84 o 
  -2  26   5      187.84      190.86     30.07 o 
  -1  26   5      105.38      111.68     27.95 o 
   0  26   5        8.72       13.98     25.59 o 
   1  26   5       34.45       39.41     24.34 o 
   2  26   5        3.15       -7.78     29.35 o 
   3  26   5      253.28      228.58     28.07 o 
 -12   0   6     1086.51     1029.07     70.13 o 
 -10   0   6     6397.07     6342.12    109.03 o 
  -8   0   6     3593.78     3554.60     96.28 o 
  -6   0   6     5677.13     5708.55     40.47 o 
  -4   0   6    25503.26    25127.39    288.73 o 
  -2   0   6    11995.82    12554.53    195.21 o 
   0   0   6     7207.73     8084.38     79.54 o 
   2   0   6     6284.10     5742.32     55.75 o 
   4   0   6     3390.97     2982.92     41.80 o 
   6   0   6     6058.64     6191.07     42.61 o 
   8   0   6      899.42      844.72     25.34 o 
  10   0   6      137.25      146.54     21.69 o 
  12   0   6      156.02      126.53     27.10 o 
 -13   1   6      364.97      343.04     21.80 o 
 -12   1   6       61.53       73.39     19.44 o 
 -11   1   6        2.08       -5.24     15.82 o 
 -10   1   6        8.79       18.64     16.60 o 
  -9   1   6       61.46       62.22     15.17 o 
  -8   1   6       12.92        6.41     13.21 o 
  -7   1   6        8.30        2.50     13.25 o 
  -6   1   6     2041.84     1894.99     18.46 o 
  -5   1   6       23.13       20.28     14.20 o 
  -4   1   6     5002.99     4731.79     35.91 o 
  -3   1   6      360.06      336.80     14.27 o 
  -2   1   6     6580.49     6590.64    109.16 o 
  -1   1   6     7546.71     8233.13     87.25 o 
   0   1   6     2506.62     2465.65     23.73 o 
   1   1   6       60.82       57.02     14.30 o 
   2   1   6      250.38      226.20     14.57 o 
   3   1   6     1428.30     1541.67     21.70 o 
   4   1   6      298.63      241.72     15.70 o 
   5   1   6       10.45        5.23     16.17 o 
   6   1   6      178.43      198.34     15.66 o 
   7   1   6       48.49       57.62     15.13 o 
   8   1   6     3587.64     3578.73     29.79 o 
   9   1   6      356.45      383.63     17.33 o 
  10   1   6     2112.95     2200.28     23.75 o 
  11   1   6      331.99      347.31     18.24 o 
  12   1   6      111.75      120.24     20.60 o 
 -13   2   6      173.55      159.09     21.04 o 
 -12   2   6       61.63       72.92     16.96 o 
 -11   2   6     2397.32     2486.13     54.08 o 
 -10   2   6      916.19      973.97     17.61 o 
  -9   2   6     2294.04     2208.37     39.49 o 
  -8   2   6      184.16      211.03     14.92 o 
  -7   2   6     1215.53     1165.27     17.92 o 
  -6   2   6      677.70      628.01     16.30 o 
  -5   2   6     7840.02     7905.69     49.91 o 
  -4   2   6    12315.36    12282.46    101.97 o 
  -3   2   6     5461.52     5259.59     70.25 o 
  -2   2   6      909.60      924.38     19.19 o 
  -1   2   6     4164.70     4330.42     37.48 o 
   0   2   6    30251.80    31779.55    132.81 o 
   1   2   6      157.03      104.83     15.83 o 
   2   2   6     4336.70     4374.89     29.39 o 
   3   2   6     8787.20     8576.86     49.37 o 
   4   2   6     7975.34     8014.29     67.85 o 
   5   2   6     2574.38     2432.02     22.20 o 
   6   2   6     1493.76     1580.13     19.30 o 
   7   2   6      143.76      146.41     16.91 o 
   8   2   6       13.58       16.38     16.69 o 
   9   2   6      973.33      969.52     19.08 o 
  10   2   6       10.69       12.72     17.05 o 
  11   2   6       25.54       33.08     17.45 o 
  12   2   6       43.06       50.81     20.70 o 
 -13   3   6       10.65       28.17     19.81 o 
 -12   3   6        3.79        9.24     17.99 o 
 -11   3   6       39.74       47.34     18.58 o 
 -10   3   6       11.53       27.87     15.24 o 
  -9   3   6      292.68      302.74     15.75 o 
  -8   3   6     3146.63     2932.77     39.63 o 
  -7   3   6      224.26      209.34     14.54 o 
  -6   3   6      628.65      575.41     15.69 o 
  -5   3   6       43.21       35.14     17.94 o 
  -4   3   6     6375.10     6190.72     53.01 o 
  -3   3   6     1154.56     1017.03     18.14 o 
  -2   3   6      782.83      679.92     17.67 o 
  -1   3   6     4945.83     5075.30     40.67 o 
   0   3   6     1202.73     1315.35     20.54 o 
   1   3   6     1394.93     1454.06     22.02 o 
   2   3   6      285.97      363.32     15.85 o 
   3   3   6     8669.88     8767.89     60.01 o 
   4   3   6      553.23      522.27     16.44 o 
   5   3   6     2282.95     2213.09     21.62 o 
   6   3   6      179.13      181.06     16.97 o 
   7   3   6      275.69      280.12     16.88 o 
   8   3   6     3729.23     3841.99     40.83 o 
   9   3   6      856.84      881.38     17.73 o 
  10   3   6     1575.59     1633.81     22.27 o 
  11   3   6      162.22      154.20     17.90 o 
  12   3   6      115.36      112.16     19.78 o 
 -13   4   6       28.05       39.00     21.20 o 
 -12   4   6      250.23      264.39     20.82 o 
 -11   4   6      371.90      432.43     17.39 o 
 -10   4   6       63.22       73.76     16.98 o 
  -9   4   6     1609.42     1679.29     24.35 o 
  -8   4   6      479.12      461.57     16.75 o 
  -7   4   6      753.75      714.25     16.07 o 
  -6   4   6       25.29       24.21     13.48 o 
  -5   4   6     2611.22     2510.73     23.91 o 
  -4   4   6      699.62      756.45     17.62 o 
  -3   4   6     4648.09     4383.40     31.79 o 
  -2   4   6      957.97     1006.10     18.82 o 
  -1   4   6     1254.29     1346.58     21.34 o 
   0   4   6     3403.94     3237.36     27.26 o 
   1   4   6      694.30      601.16     18.73 o 
   2   4   6       73.03       73.12     14.82 o 
   3   4   6     6777.71     7003.14     45.88 o 
   4   4   6      621.82      582.55     19.14 o 
   5   4   6     1554.44     1646.92     19.70 o 
   6   4   6     1762.54     1875.89     21.08 o 
   7   4   6      434.45      456.27     17.21 o 
   8   4   6      809.54      841.74     18.09 o 
   9   4   6      299.37      337.23     17.23 o 
  10   4   6       22.39       15.05     17.24 o 
  11   4   6       70.82       77.39     17.49 o 
  12   4   6       63.73       70.78     21.95 o 
 -13   5   6        7.44       12.01     22.31 o 
 -12   5   6       50.12       61.59     18.78 o 
 -11   5   6       62.56       63.99     17.09 o 
 -10   5   6     1088.84     1070.27     22.12 o 
  -9   5   6       22.56       43.83     16.96 o 
  -8   5   6     1897.54     1754.76     23.69 o 
  -7   5   6       13.83       19.26     15.72 o 
  -6   5   6       17.32       27.91     14.35 o 
  -5   5   6      105.94       75.68     14.58 o 
  -4   5   6       80.38       88.40     14.97 o 
  -3   5   6     3802.56     3574.58     28.63 o 
  -2   5   6     3307.08     3685.96     36.36 o 
  -1   5   6     5332.93     5343.06     46.91 o 
   0   5   6     5226.45     5305.04     33.06 o 
   1   5   6      229.70      190.00     16.27 o 
   2   5   6      401.09      369.21     17.45 o 
   3   5   6     6546.11     6382.70     50.07 o 
   4   5   6      662.07      879.51     18.73 o 
   5   5   6     2299.47     2107.33     21.51 o 
   6   5   6      783.80      721.12     18.10 o 
   7   5   6      608.07      585.53     18.39 o 
   8   5   6       44.64       47.23     15.94 o 
   9   5   6     5378.25     5495.70     54.22 o 
  10   5   6        4.16       13.48     17.29 o 
  11   5   6      821.62      881.84     22.16 o 
  12   5   6      202.00      210.14     20.24 o 
 -13   6   6        4.09       25.17     20.32 o 
 -12   6   6      342.40      357.82     21.43 o 
 -11   6   6     1025.81     1021.47     24.14 o 
 -10   6   6       21.24       17.31     15.72 o 
  -9   6   6      463.55      466.87     16.82 o 
  -8   6   6      377.74      350.61     15.68 o 
  -7   6   6      482.43      489.62     16.36 o 
  -6   6   6      181.20      228.44     15.37 o 
  -5   6   6     3711.86     3796.69     43.51 o 
  -4   6   6       89.86      115.54     13.71 o 
  -3   6   6    10907.96    11047.70    162.65 o 
  -2   6   6     1350.59     1547.07     20.74 o 
  -1   6   6      148.72      145.57     15.59 o 
   0   6   6     9013.17     9029.75     52.73 o 
   1   6   6      235.37      312.22     17.51 o 
   2   6   6       15.39       51.57     15.54 o 
   3   6   6     2401.60     2172.41     22.98 o 
   4   6   6     2096.86     2005.33     23.14 o 
   5   6   6     1184.04     1236.55     19.34 o 
   6   6   6      339.41      298.21     15.17 o 
   7   6   6      310.75      292.43     15.61 o 
   8   6   6      413.18      422.66     18.87 o 
   9   6   6       37.70       42.44     19.47 o 
  10   6   6        5.34        4.09     16.93 o 
  11   6   6       13.56       14.65     17.50 o 
  12   6   6      191.52      187.67     21.20 o 
 -12   7   6      160.66      171.77     19.82 o 
 -11   7   6       11.85       23.88     16.85 o 
 -10   7   6     1039.61     1059.67     19.31 o 
  -9   7   6      450.58      464.76     18.64 o 
  -8   7   6     2729.93     2679.77     46.88 o 
  -7   7   6      753.18      769.44     17.18 o 
  -6   7   6        8.89       18.36     14.61 o 
  -5   7   6      572.50      525.92     17.21 o 
  -4   7   6        7.12        8.98     14.49 o 
  -3   7   6     3554.74     3734.63     34.82 o 
  -2   7   6     5822.58     5742.73     65.21 o 
  -1   7   6       52.28       55.89     13.88 o 
   0   7   6     2090.68     1977.99     24.08 o 
   1   7   6      895.78      965.41     18.97 o 
   2   7   6      647.53      488.94     18.10 o 
   3   7   6      555.28      521.84     16.72 o 
   4   7   6    11435.58    11123.89     57.13 o 
   5   7   6       66.34       72.39     14.55 o 
   6   7   6     1499.99     1342.26     20.85 o 
   7   7   6      377.56      418.48     17.52 o 
   8   7   6      156.67      184.41     17.16 o 
   9   7   6      530.54      569.04     19.11 o 
  10   7   6      656.93      673.40     18.08 o 
  11   7   6       60.93       56.97     21.27 o 
  12   7   6      655.79      584.52     24.25 o 
 -12   8   6      511.35      518.41     22.59 o 
 -11   8   6      266.90      262.98     16.98 o 
 -10   8   6     3028.68     3069.76     41.29 o 
  -9   8   6      120.79      130.25     16.19 o 
  -8   8   6      941.48      911.95     19.04 o 
  -7   8   6      937.32      904.91     19.27 o 
  -6   8   6      284.68      342.01     18.14 o 
  -5   8   6     1220.24     1236.50     18.48 o 
  -4   8   6     6815.51     6621.20     97.07 o 
  -3   8   6     3719.36     3795.30     53.53 o 
  -2   8   6     2003.76     1895.55     29.64 o 
  -1   8   6      356.54      361.90     16.68 o 
   0   8   6     8449.82     8104.61     70.05 o 
   1   8   6      219.76      223.76     15.59 o 
   2   8   6     3540.24     3264.68     28.44 o 
   3   8   6     3132.77     3112.25     27.25 o 
   4   8   6      212.40      195.65     16.39 o 
   5   8   6       12.01        7.82     17.01 o 
   6   8   6      423.15      423.30     16.96 o 
   7   8   6      359.27      293.63     16.51 o 
   8   8   6     2116.59     2149.12     21.98 o 
   9   8   6      801.81      727.38     19.77 o 
  10   8   6      452.58      410.24     19.08 o 
  11   8   6       42.65       50.84     20.78 o 
  12   8   6        4.57       -3.75     21.38 o 
 -12   9   6       59.63       64.17     20.11 o 
 -11   9   6       38.01       40.62     18.84 o 
 -10   9   6      572.71      604.36     19.78 o 
  -9   9   6      558.95      524.29     17.24 o 
  -8   9   6     3940.65     4024.92     63.70 o 
  -7   9   6      693.64      651.36     18.58 o 
  -6   9   6      269.00      273.70     14.64 o 
  -5   9   6     2809.99     2694.05     32.27 o 
  -4   9   6      299.03      277.17     16.61 o 
  -3   9   6       98.38      101.12     15.07 o 
  -2   9   6     4736.60     4793.50     69.53 o 
  -1   9   6    11668.69    12119.79    184.27 o 
   0   9   6      398.90      388.35     17.10 o 
   1   9   6     1657.27     1557.31     23.59 o 
   2   9   6     1991.86     1942.73     24.01 o 
   3   9   6     2189.98     2244.34     32.00 o 
   4   9   6     3382.16     3194.43     38.68 o 
   5   9   6     2675.66     2662.63     25.69 o 
   6   9   6        3.61        3.72     16.66 o 
   7   9   6      391.27      423.28     18.18 o 
   8   9   6       84.00       71.72     20.09 o 
   9   9   6      134.66      135.03     18.84 o 
  10   9   6      179.90      169.23     21.63 o 
  11   9   6       41.03       41.02     19.21 o 
  12   9   6       18.23       20.01     19.65 o 
 -12  10   6     1042.54     1030.38     25.42 o 
 -11  10   6      563.31      558.55     20.17 o 
 -10  10   6     2169.01     2187.43     34.61 o 
  -9  10   6      838.57      830.71     19.01 o 
  -8  10   6      142.09      172.77     16.93 o 
  -7  10   6     2355.08     2375.28     38.75 o 
  -6  10   6        2.23        1.78     15.49 o 
  -5  10   6     1768.49     1656.76     20.90 o 
  -4  10   6     4549.58     4173.86     37.81 o 
  -3  10   6      789.46      703.71     19.50 o 
  -2  10   6     2811.57     2578.61     57.29 o 
  -1  10   6     6387.67     6390.25     70.31 o 
   0  10   6     2953.25     2592.04     29.14 o 
   1  10   6     5576.63     5331.92     47.39 o 
   2  10   6     3649.11     3386.03     33.94 o 
   3  10   6      401.83      507.42     18.11 o 
   4  10   6     1023.51     1117.11     20.22 o 
   5  10   6        5.62        7.80     15.67 o 
   6  10   6        3.90        4.19     17.23 o 
   7  10   6     1144.50     1126.14     19.73 o 
   8  10   6     1469.85     1520.42     21.80 o 
   9  10   6      872.90      870.25     21.77 o 
  10  10   6      221.63      239.95     21.41 o 
  11  10   6      191.14      207.41     20.32 o 
 -12  11   6        2.53       17.81     19.94 o 
 -11  11   6       17.07       19.99     20.43 o 
 -10  11   6      836.54      852.71     22.98 o 
  -9  11   6     2858.49     2913.02     46.64 o 
  -8  11   6      832.94      910.39     22.75 o 
  -7  11   6      649.14      642.01     18.76 o 
  -6  11   6     2572.65     2411.19     40.46 o 
  -5  11   6       58.76       54.61     16.34 o 
  -4  11   6      116.19      142.85     15.98 o 
  -3  11   6     1417.15     1324.88     26.11 o 
  -2  11   6      623.42      703.42     20.14 o 
  -1  11   6      418.68      356.72     18.64 o 
   0  11   6      454.02      477.61     17.17 o 
   1  11   6      154.65      128.10     17.65 o 
   2  11   6       92.06       83.52     17.53 o 
   3  11   6      925.09      871.08     19.49 o 
   4  11   6      702.84      638.50     20.89 o 
   5  11   6     1014.28      882.81     21.33 o 
   6  11   6       98.10       92.55     17.25 o 
   7  11   6       77.64       82.00     16.95 o 
   8  11   6       95.44       89.75     17.34 o 
   9  11   6       76.47       71.08     17.77 o 
  10  11   6       27.69       48.83     17.88 o 
  11  11   6       49.06       62.36     21.77 o 
 -11  12   6      435.13      466.08     22.16 o 
 -10  12   6       74.56       70.16     22.58 o 
  -9  12   6     1569.72     1552.41     21.84 o 
  -8  12   6     3609.99     3574.41     59.82 o 
  -7  12   6      969.20     1020.02     20.38 o 
  -6  12   6     1159.88     1081.56     19.13 o 
  -5  12   6     1593.71     1539.87     25.84 o 
  -4  12   6      413.39      414.61     18.28 o 
  -3  12   6     3327.44     3129.49     61.88 o 
  -2  12   6      732.95      805.36     21.66 o 
  -1  12   6      748.58      699.77     18.50 o 
   0  12   6      501.40      541.19     18.03 o 
   1  12   6     9278.99     8950.60     75.02 o 
   2  12   6      389.99      391.93     20.96 o 
   3  12   6     2437.49     2413.48     25.90 o 
   4  12   6      138.10       93.29     17.81 o 
   5  12   6      590.14      577.84     19.76 o 
   6  12   6      732.79      691.86     20.66 o 
   7  12   6      595.74      641.46     19.78 o 
   8  12   6       38.00       48.53     21.45 o 
   9  12   6     1953.30     1933.53     24.18 o 
  10  12   6      168.93      162.64     21.82 o 
  11  12   6      133.33      125.90     22.09 o 
 -11  13   6       14.12        0.06     21.06 o 
 -10  13   6       79.52       73.56     19.14 o 
  -9  13   6     2358.09     2416.17     43.12 o 
  -8  13   6      184.12      160.88     16.25 o 
  -7  13   6      888.20      835.42     20.01 o 
  -6  13   6      284.62      272.61     16.88 o 
  -5  13   6     1252.55     1199.64     21.77 o 
  -4  13   6      993.75      965.67     18.83 o 
  -3  13   6     2147.21     2050.70     39.50 o 
  -2  13   6      859.16      828.98     20.03 o 
  -1  13   6     1319.46     1208.93     22.70 o 
   0  13   6      631.14      617.75     18.37 o 
   1  13   6       11.36        3.05     17.35 o 
   2  13   6      672.69      675.71     20.52 o 
   3  13   6     2218.63     2075.12     26.47 o 
   4  13   6      639.30      643.42     22.32 o 
   5  13   6     3522.87     3424.36     27.95 o 
   6  13   6       14.34        1.89     21.33 o 
   7  13   6      182.52      198.53     16.63 o 
   8  13   6      152.93      155.23     20.26 o 
   9  13   6      114.39      128.20     20.58 o 
  10  13   6        2.91       23.83     19.69 o 
  11  13   6      670.99      620.22     26.36 o 
 -11  14   6        8.96        7.73     19.74 o 
 -10  14   6      451.60      461.31     19.55 o 
  -9  14   6      606.71      603.37     19.25 o 
  -8  14   6      724.41      725.69     22.85 o 
  -7  14   6       12.46       25.14     17.28 o 
  -6  14   6     1907.64     1932.04     23.83 o 
  -5  14   6     1063.40     1072.92     23.08 o 
  -4  14   6      381.74      398.59     18.55 o 
  -3  14   6       76.97       80.38     17.28 o 
  -2  14   6        2.27        6.19     17.01 o 
  -1  14   6      385.63      314.28     23.10 o 
   0  14   6      329.05      294.00     19.36 o 
   1  14   6     3552.88     3438.93     43.18 o 
   2  14   6      330.95      305.64     18.34 o 
   3  14   6     1089.03     1074.20     25.67 o 
   4  14   6      974.82     1004.85     22.59 o 
   5  14   6      357.30      307.64     19.48 o 
   6  14   6     1339.45     1356.08     25.43 o 
   7  14   6      218.82      217.57     20.39 o 
   8  14   6     1025.20     1148.48     26.35 o 
   9  14   6      206.09      246.49     21.87 o 
  10  14   6        0.99        0.78     19.93 o 
 -11  15   6        0.46       35.61     22.53 o 
 -10  15   6        1.12       15.11     19.73 o 
  -9  15   6     1382.42     1391.57     26.01 o 
  -8  15   6       63.36       62.76     18.63 o 
  -7  15   6      347.84      355.46     20.97 o 
  -6  15   6      320.64      313.31     21.74 o 
  -5  15   6      444.29      456.50     20.22 o 
  -4  15   6       74.34      100.37     18.04 o 
  -3  15   6     1438.18     1481.13     33.77 o 
  -2  15   6     6534.41     6443.48     74.27 o 
  -1  15   6     1329.03     1232.00     29.78 o 
   0  15   6      599.49      624.99     19.43 o 
   1  15   6      276.26      260.85     17.32 o 
   2  15   6       90.36       98.09     20.42 o 
   3  15   6        1.52       -3.44     18.50 o 
   4  15   6     3768.44     3912.14     51.96 o 
   5  15   6     1341.01     1325.44     23.84 o 
   6  15   6      199.67      228.22     21.11 o 
   7  15   6      338.10      321.06     22.36 o 
   8  15   6      822.00      854.55     20.65 o 
   9  15   6        1.76        4.25     23.33 o 
  10  15   6      914.63      864.15     29.20 o 
 -10  16   6      621.23      657.30     26.25 o 
  -9  16   6       42.75       42.44     21.90 o 
  -8  16   6       43.90       54.60     17.47 o 
  -7  16   6        5.04        8.15     19.11 o 
  -6  16   6      352.13      362.69     18.47 o 
  -5  16   6       81.10       93.95     18.51 o 
  -4  16   6      661.49      660.34     22.73 o 
  -3  16   6      136.95      125.67     17.01 o 
  -2  16   6      568.43      473.99     20.73 o 
  -1  16   6        6.50        0.28     17.45 o 
   0  16   6       54.07       53.63     17.13 o 
   1  16   6      301.09      308.29     20.54 o 
   2  16   6     2305.94     2309.12     30.54 o 
   3  16   6       98.48       85.07     18.16 o 
   4  16   6       24.78       38.79     19.93 o 
   5  16   6      985.31      974.00     21.78 o 
   6  16   6        5.31       17.02     22.36 o 
   7  16   6        4.70       -2.14     22.25 o 
   8  16   6      894.95      921.47     22.20 o 
   9  16   6      303.97      297.40     21.33 o 
  10  16   6       53.95       38.15     22.08 o 
 -10  17   6        4.40        6.45     20.40 o 
  -9  17   6      416.17      417.21     22.37 o 
  -8  17   6      908.73      961.20     33.17 o 
  -7  17   6      129.78      139.01     18.47 o 
  -6  17   6       51.83       36.63     19.03 o 
  -5  17   6      928.08      885.51     20.67 o 
  -4  17   6      787.64      849.76     21.06 o 
  -3  17   6     1430.52     1319.89     25.71 o 
  -2  17   6     6348.84     6380.30     57.55 o 
  -1  17   6      436.45      456.37     19.40 o 
   0  17   6      131.60      132.76     19.22 o 
   1  17   6        8.15       10.80     17.72 o 
   2  17   6       64.07       78.61     17.88 o 
   3  17   6     1644.86     1690.46     25.81 o 
   4  17   6     1420.93     1460.82     25.15 o 
   5  17   6      884.88      900.10     22.53 o 
   6  17   6     1673.61     1716.79     36.87 o 
   7  17   6      350.73      407.47     22.30 o 
   8  17   6      443.73      499.23     22.24 o 
   9  17   6     1538.93     1515.85     27.48 o 
  -9  18   6      806.24      807.31     23.93 o 
  -8  18   6     1125.57     1170.24     28.12 o 
  -7  18   6       18.98       21.48     21.70 o 
  -6  18   6     1550.38     1606.57     23.16 o 
  -5  18   6      612.02      603.38     21.32 o 
  -4  18   6     1556.00     1564.71     31.49 o 
  -3  18   6     1897.17     1907.23     26.66 o 
  -2  18   6       13.74       20.44     19.58 o 
  -1  18   6        2.37        4.43     18.64 o 
   0  18   6       52.81       67.75     18.75 o 
   1  18   6       82.43       92.79     18.35 o 
   2  18   6     4027.94     3954.91     35.32 o 
   3  18   6     1451.68     1467.55     25.41 o 
   4  18   6      223.25      249.51     21.42 o 
   5  18   6      149.63      166.14     23.19 o 
   6  18   6      225.83      248.93     21.20 o 
   7  18   6      168.06      180.12     21.08 o 
   8  18   6     1257.00     1273.98     40.11 o 
   9  18   6       62.45       80.82     23.83 o 
  -9  19   6      263.68      242.30     24.99 o 
  -8  19   6      345.15      349.61     21.97 o 
  -7  19   6      133.05      141.23     24.63 o 
  -6  19   6      142.49      166.89     20.31 o 
  -5  19   6     1547.54     1518.61     31.88 o 
  -4  19   6       19.89       18.64     20.59 o 
  -3  19   6      654.45      675.26     24.45 o 
  -2  19   6      653.12      634.80     21.39 o 
  -1  19   6        6.75        6.36     20.01 o 
   0  19   6       33.48       37.32     18.46 o 
   1  19   6      236.58      235.79     19.58 o 
   2  19   6      310.93      344.87     21.41 o 
   3  19   6     1102.37     1062.57     25.60 o 
   4  19   6      240.28      231.15     19.91 o 
   5  19   6       17.70       31.02     22.25 o 
   6  19   6      123.90      158.26     21.59 o 
   7  19   6       60.54       65.18     23.76 o 
   8  19   6        0.16       -0.74     23.04 o 
  -8  20   6        3.55        2.03     22.39 o 
  -7  20   6     1048.65     1033.25     28.45 o 
  -6  20   6      538.15      557.95     25.46 o 
  -5  20   6     3578.21     3646.43     51.95 o 
  -4  20   6      148.57      149.32     21.57 o 
  -3  20   6     1585.18     1620.06     26.12 o 
  -2  20   6      152.50      160.76     21.21 o 
  -1  20   6      670.25      633.40     24.43 o 
   0  20   6       49.98       34.91     19.57 o 
   1  20   6     1180.36     1230.54     23.71 o 
   2  20   6       59.26       55.77     22.09 o 
   3  20   6     2414.38     2470.92     31.89 o 
   4  20   6       44.76       44.88     19.81 o 
   5  20   6      227.68      249.33     23.30 o 
   6  20   6       27.16       36.00     21.70 o 
   7  20   6     1478.41     1423.53     49.49 o 
   8  20   6       44.36       40.45     25.95 o 
  -8  21   6      100.29      102.61     27.18 o 
  -7  21   6        0.88       22.07     25.69 o 
  -6  21   6      279.03      283.75     22.14 o 
  -5  21   6        2.24        0.05     24.05 o 
  -4  21   6        3.76        0.81     21.75 o 
  -3  21   6      815.56      856.65     22.05 o 
  -2  21   6      233.96      255.44     22.06 o 
  -1  21   6       41.69       58.51     23.13 o 
   0  21   6       39.01       32.13     19.34 o 
   1  21   6      616.82      613.71     27.96 o 
   2  21   6     1282.79     1291.97     26.82 o 
   3  21   6      121.51      130.39     22.72 o 
   4  21   6      185.43      187.81     21.52 o 
   5  21   6        2.23        6.04     20.84 o 
   6  21   6      914.94      897.53     29.49 o 
   7  21   6       53.48       50.25     27.35 o 
  -7  22   6       36.80       43.86     23.65 o 
  -6  22   6      108.98      108.93     23.50 o 
  -5  22   6      283.58      313.66     25.44 o 
  -4  22   6     2012.24     2146.72     39.09 o 
  -3  22   6      290.30      274.00     24.64 o 
  -2  22   6      940.39      965.95     25.16 o 
  -1  22   6      543.38      524.40     23.59 o 
   0  22   6      325.38      334.90     22.12 o 
   1  22   6        1.52       -1.85     19.37 o 
   2  22   6     1276.91     1284.45     26.08 o 
   3  22   6      978.81     1003.97     25.31 o 
   4  22   6     1811.27     1899.43     31.64 o 
   5  22   6       17.98       33.76     24.42 o 
   6  22   6       19.80       38.03     27.27 o 
   7  22   6      257.16      242.42     23.37 o 
  -6  23   6       36.87       52.51     24.78 o 
  -5  23   6       44.54       54.58     20.96 o 
  -4  23   6      288.51      295.50     24.54 o 
  -3  23   6      907.94      950.41     24.92 o 
  -2  23   6        1.70       -4.55     23.26 o 
  -1  23   6       78.43       85.64     22.51 o 
   0  23   6        3.43        7.94     28.06 o 
   1  23   6        5.46       12.80     21.44 o 
   2  23   6     1725.68     1741.80     35.27 o 
   3  23   6       48.24       45.13     22.52 o 
   4  23   6     1019.78     1058.70     27.80 o 
   5  23   6      523.17      497.74     28.95 o 
   6  23   6       38.47       32.79     24.17 o 
  -5  24   6        0.40       19.70     23.48 o 
  -4  24   6      573.98      609.31     27.71 o 
  -3  24   6      390.04      392.46     27.00 o 
  -2  24   6      576.51      586.19     23.86 o 
  -1  24   6      512.74      514.77     24.17 o 
   0  24   6        3.90        9.96     29.36 o 
   1  24   6      435.71      436.88     27.61 o 
   2  24   6      667.87      637.53     26.40 o 
   3  24   6       10.93        0.71     24.91 o 
   4  24   6       31.40       48.58     25.94 o 
   5  24   6       19.42       40.96     22.89 o 
  -4  25   6      326.42      285.35     22.38 o 
  -3  25   6        7.42       16.44     24.41 o 
  -2  25   6       33.60       23.22     25.10 o 
  -1  25   6       67.36       55.20     27.28 o 
   0  25   6      158.35      150.63     25.82 o 
   1  25   6      270.63      259.47     26.22 o 
   2  25   6     1408.03     1389.36     33.52 o 
   3  25   6      351.19      336.80     30.15 o 
   4  25   6     1498.13     1366.23     58.19 o 
  -3  26   6      186.79      158.80     26.32 o 
  -2  26   6      370.86      318.39     25.01 o 
  -1  26   6       29.46       26.42     25.30 o 
   0  26   6       79.95       88.37     29.75 o 
   1  26   6      367.56      343.85     34.93 o 
   2  26   6      207.35      188.69     28.37 o 
 -13   0   7        8.20       12.80     30.09 o 
 -11   0   7     2007.47     2134.84     34.41 o 
  -9   0   7     2123.25     2138.24     56.62 o 
  -7   0   7     2472.11     2481.68     28.47 o 
  -5   0   7     7597.33     7211.81     69.14 o 
  -3   0   7    11657.10    11562.56    251.39 o 
  -1   0   7    18361.50    20289.25    368.81 o 
   1   0   7     2664.39     2992.13     36.15 o 
   3   0   7     4508.03     4295.73     39.30 o 
   5   0   7    13379.82    13813.56    143.04 o 
   7   0   7     3197.80     3072.72     32.64 o 
   9   0   7       50.93       38.82     22.31 o 
  11   0   7       60.34       87.96     27.63 o 
 -13   1   7      191.30      180.38     22.86 o 
 -12   1   7      143.02      166.13     18.00 o 
 -11   1   7      338.14      331.73     16.42 o 
 -10   1   7        1.64       14.79     16.13 o 
  -9   1   7        6.80        7.09     14.65 o 
  -8   1   7      808.39      843.93     18.25 o 
  -7   1   7       66.66       59.89     14.44 o 
  -6   1   7        2.08       -1.62     15.16 o 
  -5   1   7     7436.25     7312.60     64.64 o 
  -4   1   7        3.98        7.27     12.91 o 
  -3   1   7     9338.12     8975.59    116.83 o 
  -2   1   7     2140.28     2322.48     31.72 o 
  -1   1   7     1834.94     1928.31     21.66 o 
   0   1   7       41.77       33.19     13.16 o 
   1   1   7      661.60      755.52     16.99 o 
   2   1   7     1344.49     1462.44     20.67 o 
   3   1   7     4450.04     4470.65     28.35 o 
   4   1   7      461.24      509.07     18.52 o 
   5   1   7       64.64       47.74     14.32 o 
   6   1   7        3.17       17.03     14.08 o 
   7   1   7      200.06      157.38     15.64 o 
   8   1   7        4.86        1.97     16.88 o 
   9   1   7     5266.46     5259.27     29.96 o 
  10   1   7       83.99       88.05     19.38 o 
  11   1   7     1173.74     1146.53     22.15 o 
  12   1   7       40.81       54.79     21.92 o 
 -13   2   7      937.06      860.84     33.14 o 
 -12   2   7      878.56      918.14     32.04 o 
 -11   2   7      162.63      165.55     18.58 o 
 -10   2   7     1397.85     1385.70     23.54 o 
  -9   2   7     1794.16     1824.50     31.32 o 
  -8   2   7     2031.55     2034.11     22.61 o 
  -7   2   7        9.75       13.41     16.27 o 
  -6   2   7     1543.01     1495.61     18.80 o 
  -5   2   7      494.49      399.30     13.87 o 
  -4   2   7     7509.59     7249.74     67.63 o 
  -3   2   7     3130.68     3041.63     24.00 o 
  -2   2   7     5967.18     5985.91     68.69 o 
  -1   2   7     3362.80     3869.12     43.47 o 
   0   2   7     5025.13     5042.31     47.83 o 
   1   2   7       10.07       -1.33     13.36 o 
   2   2   7     2604.30     2343.81     23.04 o 
   3   2   7      331.26      297.70     15.58 o 
   4   2   7     1505.31     1480.18     21.05 o 
   5   2   7     1384.44     1323.16     18.32 o 
   6   2   7     2337.87     2254.91     32.25 o 
   7   2   7      262.49      261.39     16.61 o 
   8   2   7      146.07      132.10     14.45 o 
   9   2   7      579.94      593.92     19.08 o 
  10   2   7       12.03       23.34     16.61 o 
  11   2   7        2.49        2.75     18.05 o 
  12   2   7       48.18       43.14     21.65 o 
 -13   3   7        2.79        8.82     20.00 o 
 -12   3   7       84.22       83.44     18.69 o 
 -11   3   7      107.08       92.52     17.38 o 
 -10   3   7      793.01      816.74     18.20 o 
  -9   3   7      119.01      139.57     15.64 o 
  -8   3   7        6.36       13.83     12.97 o 
  -7   3   7     1998.60     1964.27     24.56 o 
  -6   3   7       64.59       56.22     13.77 o 
  -5   3   7     1587.63     1550.19     18.78 o 
  -4   3   7     4593.59     4266.22     46.09 o 
  -3   3   7     9809.12     9526.64     74.85 o 
  -2   3   7      605.67      509.12     16.07 o 
  -1   3   7      622.46      837.35     17.76 o 
   0   3   7        4.08       -0.93     14.90 o 
   1   3   7      440.02      449.90     18.45 o 
   2   3   7     3331.56     3082.56     25.02 o 
   3   3   7      105.64       66.80     13.90 o 
   4   3   7     3973.81     3802.48     27.77 o 
   5   3   7      109.54      124.58     14.58 o 
   6   3   7      426.87      458.21     17.13 o 
   7   3   7      842.93      900.32     16.95 o 
   8   3   7     2649.14     2646.04     27.26 o 
   9   3   7     1948.75     1989.68     21.04 o 
  10   3   7     1542.98     1560.87     21.14 o 
  11   3   7     1068.08     1043.29     21.30 o 
  12   3   7      114.46      105.69     23.43 o 
 -13   4   7      374.57      380.93     21.59 o 
 -12   4   7       13.30       23.39     18.77 o 
 -11   4   7      407.60      408.20     17.61 o 
 -10   4   7     1174.84     1180.79     19.83 o 
  -9   4   7      408.18      391.24     15.95 o 
  -8   4   7      132.66      116.15     14.34 o 
  -7   4   7       18.34       21.59     16.63 o 
  -6   4   7      148.98      148.16     16.54 o 
  -5   4   7      213.59      222.51     13.96 o 
  -4   4   7     2335.21     2123.37     20.27 o 
  -3   4   7      167.19      207.92     14.25 o 
  -2   4   7      220.27      164.84     15.62 o 
  -1   4   7     2211.45     2228.92     22.16 o 
   0   4   7      368.20      500.11     17.67 o 
   1   4   7     5139.80     5018.82     30.81 o 
   2   4   7      213.32      171.30     14.92 o 
   3   4   7     4165.42     4575.18     29.33 o 
   4   4   7      518.00      522.26     15.73 o 
   5   4   7     1408.18     1475.98     19.74 o 
   6   4   7     1135.01     1169.64     19.29 o 
   7   4   7      417.60      446.66     16.63 o 
   8   4   7      666.39      651.60     17.78 o 
   9   4   7     1008.73     1067.21     19.57 o 
  10   4   7       33.43       34.31     16.69 o 
  11   4   7       87.24      118.41     18.85 o 
  12   4   7      281.35      288.55     19.22 o 
 -12   5   7       19.34       23.72     19.30 o 
 -11   5   7       71.69       88.92     16.29 o 
 -10   5   7     1151.93     1191.00     19.28 o 
  -9   5   7     1585.32     1552.86     18.97 o 
  -8   5   7       72.81       80.86     14.78 o 
  -7   5   7     2546.66     2469.44     32.03 o 
  -6   5   7      945.67     1025.38     17.74 o 
  -5   5   7       27.12       54.17     12.85 o 
  -4   5   7     2814.86     2450.39     28.91 o 
  -3   5   7       35.47       61.18     12.96 o 
  -2   5   7      299.38      170.29     14.30 o 
  -1   5   7     1767.94     1794.20     21.98 o 
   0   5   7     2073.19     2093.34     22.64 o 
   1   5   7     1751.60     1727.95     21.63 o 
   2   5   7     8901.65     8845.77     49.19 o 
   3   5   7     2068.24     2106.55     23.44 o 
   4   5   7    11079.11    10827.41     53.99 o 
   5   5   7      439.76      344.65     16.64 o 
   6   5   7      376.38      376.59     16.55 o 
   7   5   7      277.47      269.78     17.10 o 
   8   5   7     2724.25     2780.17     40.59 o 
   9   5   7       82.95      105.31     16.20 o 
  10   5   7     2798.61     2867.49     34.85 o 
  11   5   7       54.91       66.30     20.34 o 
  12   5   7      553.01      521.28     23.67 o 
 -12   6   7       12.98       21.90     20.93 o 
 -11   6   7      289.83      306.19     20.22 o 
 -10   6   7      499.84      561.35     18.34 o 
  -9   6   7       83.25       84.54     17.29 o 
  -8   6   7       65.72       44.73     15.24 o 
  -7   6   7     2385.68     2331.46     22.74 o 
  -6   6   7       17.07       20.84     15.21 o 
  -5   6   7      396.54      386.20     15.36 o 
  -4   6   7      778.22      757.56     16.94 o 
  -3   6   7       63.99       68.52     14.68 o 
  -2   6   7     1895.43     1901.43     25.91 o 
  -1   6   7     2034.95     2255.46     22.73 o 
   0   6   7     2851.89     3123.65     25.80 o 
   1   6   7     8306.20     8295.37     48.84 o 
   2   6   7     3260.39     3414.74     26.88 o 
   3   6   7        4.37       12.71     14.54 o 
   4   6   7       75.27       68.25     18.41 o 
   5   6   7      258.88      220.88     15.64 o 
   6   6   7      970.68      955.37     20.36 o 
   7   6   7       14.38       19.61     16.29 o 
   8   6   7      421.86      395.95     17.85 o 
   9   6   7       22.92       42.88     16.79 o 
  10   6   7        2.86       17.44     17.49 o 
  11   6   7       49.30       77.35     19.39 o 
  12   6   7       55.46       77.40     21.59 o 
 -12   7   7        9.62       20.66     19.81 o 
 -11   7   7        2.10       -1.99     18.54 o 
 -10   7   7        5.11       10.75     16.78 o 
  -9   7   7     4817.48     4752.28     87.91 o 
  -8   7   7       37.87       50.46     18.97 o 
  -7   7   7     1560.77     1610.10     21.26 o 
  -6   7   7        0.24       10.75     13.21 o 
  -5   7   7       19.00       36.79     14.05 o 
  -4   7   7     3575.93     3437.79     44.58 o 
  -3   7   7     3914.02     3900.26     31.67 o 
  -2   7   7       79.73      115.39     13.92 o 
  -1   7   7     4307.71     4311.90     41.16 o 
   0   7   7     3798.16     4011.48     34.74 o 
   1   7   7     3997.57     3712.68     27.75 o 
   2   7   7      392.96      438.96     16.19 o 
   3   7   7     6707.85     6568.41     56.18 o 
   4   7   7     1025.84     1097.23     21.06 o 
   5   7   7     4408.03     4247.66     28.39 o 
   6   7   7     1072.84     1000.57     16.96 o 
   7   7   7     1331.70     1317.20     19.50 o 
   8   7   7       75.99       68.41     18.26 o 
   9   7   7     1362.98     1368.49     20.53 o 
  10   7   7      408.71      418.72     18.97 o 
  11   7   7      395.39      411.40     22.21 o 
  12   7   7       11.87       30.88     21.39 o 
 -12   8   7       39.23       37.35     19.60 o 
 -11   8   7     1351.47     1353.54     19.86 o 
 -10   8   7      924.19      932.36     21.10 o 
  -9   8   7      837.79      857.03     20.14 o 
  -8   8   7      171.89      143.61     15.44 o 
  -7   8   7      315.60      303.61     16.27 o 
  -6   8   7     1380.70     1375.20     26.85 o 
  -5   8   7     1870.97     1774.22     26.68 o 
  -4   8   7      371.23      369.58     16.48 o 
  -3   8   7     1203.62     1151.16     18.99 o 
  -2   8   7      316.56      282.99     14.99 o 
  -1   8   7     4530.37     4457.34     44.59 o 
   0   8   7      823.77      965.10     17.73 o 
   1   8   7    12092.58    11724.08     61.11 o 
   2   8   7      459.74      451.39     18.10 o 
   3   8   7     2777.40     2709.16     25.66 o 
   4   8   7      930.10      971.09     20.27 o 
   5   8   7      376.38      377.99     15.89 o 
   6   8   7     1267.12     1198.93     20.41 o 
   7   8   7     1126.92     1076.48     21.05 o 
   8   8   7       68.39       78.64     17.62 o 
   9   8   7      433.62      424.65     20.66 o 
  10   8   7       42.03       46.98     19.09 o 
  11   8   7        1.74       19.40     20.02 o 
 -12   9   7      188.25      170.77     23.22 o 
 -11   9   7       93.14       93.14     19.11 o 
 -10   9   7        0.49        5.22     17.62 o 
  -9   9   7     1393.93     1512.28     23.08 o 
  -8   9   7     2228.92     2179.71     26.16 o 
  -7   9   7     1642.48     1599.78     24.18 o 
  -6   9   7       26.70       46.79     13.76 o 
  -5   9   7      683.20      657.90     17.43 o 
  -4   9   7       57.99       46.66     14.61 o 
  -3   9   7       32.89       23.15     15.00 o 
  -2   9   7      231.37      249.72     15.21 o 
  -1   9   7     1014.55     1019.86     19.07 o 
   0   9   7     2327.48     2257.02     29.12 o 
   1   9   7     1204.39     1106.23     20.49 o 
   2   9   7      337.03      290.32     16.54 o 
   3   9   7     5175.53     5203.13     31.62 o 
   4   9   7     1589.24     1574.51     26.55 o 
   5   9   7      638.77      607.99     19.33 o 
   6   9   7     4029.30     4107.45     29.20 o 
   7   9   7      308.05      322.74     16.55 o 
   8   9   7      844.96      826.11     20.96 o 
   9   9   7      711.45      702.21     20.58 o 
  10   9   7       61.85       67.36     19.89 o 
  11   9   7      149.15      153.90     18.79 o 
 -12  10   7      933.99      935.64     43.61 o 
 -11  10   7     1635.65     1657.82     26.10 o 
 -10  10   7      575.40      615.32     19.98 o 
  -9  10   7     1823.70     1821.17     22.44 o 
  -8  10   7     1401.96     1457.10     21.34 o 
  -7  10   7     1944.09     1924.49     37.67 o 
  -6  10   7     2829.56     2765.70     44.79 o 
  -5  10   7     1303.79     1261.97     21.08 o 
  -4  10   7     3185.66     3148.19     43.30 o 
  -3  10   7      137.03      225.91     16.72 o 
  -2  10   7      187.76      185.15     16.24 o 
  -1  10   7     2971.88     2712.68     39.28 o 
   0  10   7    18828.52    18406.47    266.34 o 
   1  10   7    10027.52     9472.35     94.85 o 
   2  10   7     5618.44     5325.16     40.09 o 
   3  10   7      348.22      272.69     18.01 o 
   4  10   7       80.04       81.46     19.83 o 
   5  10   7      481.51      443.33     17.32 o 
   6  10   7      414.50      369.05     20.33 o 
   7  10   7      944.90      866.13     19.36 o 
   8  10   7      872.03      894.48     21.20 o 
   9  10   7      221.94      201.72     19.46 o 
  10  10   7      172.41      164.81     20.03 o 
  11  10   7       82.05       97.45     22.75 o 
 -11  11   7       13.14       26.54     19.82 o 
 -10  11   7      598.68      581.71     21.42 o 
  -9  11   7     1180.69     1171.51     20.94 o 
  -8  11   7     2894.64     2861.99     38.84 o 
  -7  11   7       47.49       50.04     17.50 o 
  -6  11   7      183.96      181.26     16.63 o 
  -5  11   7       21.73       19.50     16.51 o 
  -4  11   7      112.22      123.82     18.24 o 
  -3  11   7        3.21        8.98     16.11 o 
  -2  11   7     1980.42     1939.06     40.40 o 
  -1  11   7     3197.66     3301.91     31.33 o 
   0  11   7      287.70      276.76     16.90 o 
   1  11   7     3000.39     2967.45     31.90 o 
   2  11   7      956.16      893.55     19.55 o 
   3  11   7     4468.68     4436.00     32.57 o 
   4  11   7      817.15      779.40     18.39 o 
   5  11   7       16.57       21.64     18.73 o 
   6  11   7      456.50      412.24     18.58 o 
   7  11   7        4.30       12.35     20.18 o 
   8  11   7     1345.62     1317.62     19.35 o 
   9  11   7        2.55       19.72     20.49 o 
  10  11   7        3.03        0.18     20.28 o 
  11  11   7       24.75       30.70     20.60 o 
 -11  12   7        5.23       16.74     20.37 o 
 -10  12   7      678.37      677.17     22.74 o 
  -9  12   7       30.69       46.85     16.83 o 
  -8  12   7       46.00       47.88     17.94 o 
  -7  12   7     1594.27     1558.84     30.19 o 
  -6  12   7     2533.84     2488.33     36.50 o 
  -5  12   7     2504.34     2299.25     45.81 o 
  -4  12   7     5780.58     5455.73    112.67 o 
  -3  12   7      850.76      868.33     19.78 o 
  -2  12   7       83.89       95.62     19.28 o 
  -1  12   7        0.03        7.40     17.11 o 
   0  12   7     4428.39     4134.98     56.54 o 
   1  12   7      235.71      228.05     18.15 o 
   2  12   7     7163.06     7056.71     93.61 o 
   3  12   7      634.63      603.35     20.82 o 
   4  12   7      126.02      125.10     16.94 o 
   5  12   7     2014.35     1801.45     24.48 o 
   6  12   7      104.87      107.21     18.43 o 
   7  12   7      248.26      266.41     17.99 o 
   8  12   7     2097.11     2072.28     26.40 o 
   9  12   7      228.67      264.38     19.81 o 
  10  12   7        6.34        5.80     22.19 o 
  11  12   7      129.21      104.87     23.89 o 
 -11  13   7        0.26       -4.11     19.25 o 
 -10  13   7      489.62      452.16     22.62 o 
  -9  13   7      450.15      424.24     18.09 o 
  -8  13   7     2042.59     2078.02     31.37 o 
  -7  13   7       64.46       67.60     17.42 o 
  -6  13   7      118.19      106.72     19.25 o 
  -5  13   7      139.35      143.53     18.88 o 
  -4  13   7      465.88      475.79     19.42 o 
  -3  13   7      772.27      733.22     20.43 o 
  -2  13   7     3836.33     3739.17     43.36 o 
  -1  13   7     1462.79     1453.75     24.32 o 
   0  13   7     1862.60     1798.91     22.73 o 
   1  13   7       71.33       74.56     17.54 o 
   2  13   7     1717.32     1579.70     22.37 o 
   3  13   7       25.31       33.35     15.64 o 
   4  13   7     1937.57     1977.68     24.19 o 
   5  13   7        3.76        3.19     18.45 o 
   6  13   7      789.29      835.01     22.33 o 
   7  13   7       51.50       42.73     19.60 o 
   8  13   7     1559.16     1580.21     23.69 o 
   9  13   7       75.70       92.41     21.23 o 
  10  13   7      343.63      377.55     25.73 o 
 -11  14   7      112.00      110.71     21.22 o 
 -10  14   7       16.88       23.22     20.31 o 
  -9  14   7       40.65       41.46     17.28 o 
  -8  14   7      426.18      437.40     19.77 o 
  -7  14   7      672.38      680.48     19.90 o 
  -6  14   7       17.65       20.87     17.87 o 
  -5  14   7     1767.94     1702.09     30.11 o 
  -4  14   7      140.44      177.59     18.95 o 
  -3  14   7      298.12      296.53     20.67 o 
  -2  14   7      957.04      894.04     20.25 o 
  -1  14   7      535.61      539.66     19.61 o 
   0  14   7     1701.83     1762.10     25.18 o 
   1  14   7     1226.43     1208.08     20.10 o 
   2  14   7     1815.53     1717.99     23.77 o 
   3  14   7      155.25      174.52     19.40 o 
   4  14   7     1915.36     1924.48     30.74 o 
   5  14   7      184.48      190.41     21.93 o 
   6  14   7       46.98       55.26     20.80 o 
   7  14   7     2364.79     2454.56     28.68 o 
   8  14   7      446.37      469.29     22.06 o 
   9  14   7      347.28      365.14     22.95 o 
  10  14   7       71.23       71.25     23.71 o 
 -10  15   7       42.45       27.37     20.33 o 
  -9  15   7      435.65      478.43     19.82 o 
  -8  15   7     1775.71     1805.22     24.69 o 
  -7  15   7       14.59       21.59     16.73 o 
  -6  15   7      886.78      871.04     21.12 o 
  -5  15   7      178.44      150.92     17.27 o 
  -4  15   7       81.49       69.49     20.36 o 
  -3  15   7     5200.44     5436.93     65.34 o 
  -2  15   7       54.63       48.05     19.06 o 
  -1  15   7     2270.85     2275.23     36.47 o 
   0  15   7      129.90      120.28     19.73 o 
   1  15   7     1680.97     1637.42     24.67 o 
   2  15   7     3274.46     3202.65     30.68 o 
   3  15   7      658.61      662.96     23.76 o 
   4  15   7     1144.40     1187.41     20.60 o 
   5  15   7      758.61      819.80     21.38 o 
   6  15   7      519.76      569.88     20.13 o 
   7  15   7     2624.62     2600.65     48.19 o 
   8  15   7      147.00      158.72     20.39 o 
   9  15   7     2130.05     2146.82     35.33 o 
  10  15   7        0.93        8.95     21.38 o 
 -10  16   7       81.22       97.36     24.66 o 
  -9  16   7       21.63       34.26     20.46 o 
  -8  16   7      145.58      147.07     18.65 o 
  -7  16   7      507.51      524.84     23.86 o 
  -6  16   7       69.20       71.86     20.00 o 
  -5  16   7     3376.24     3296.95     45.98 o 
  -4  16   7       24.09       17.97     19.29 o 
  -3  16   7        9.68        2.13     20.82 o 
  -2  16   7      232.20      253.67     19.20 o 
  -1  16   7      602.23      572.32     27.01 o 
   0  16   7      409.77      426.40     18.82 o 
   1  16   7      494.19      533.19     21.19 o 
   2  16   7      963.40      873.25     22.70 o 
   3  16   7      112.96      128.02     23.34 o 
   4  16   7      102.20      115.80     17.89 o 
   5  16   7       68.32       67.00     16.29 o 
   6  16   7      617.11      617.17     22.02 o 
   7  16   7     1866.05     1933.31     25.51 o 
   8  16   7      440.65      396.95     20.85 o 
   9  16   7      103.12      115.61     22.04 o 
 -10  17   7      197.46      178.24     24.93 o 
  -9  17   7      164.95      149.99     21.09 o 
  -8  17   7      165.55      167.22     22.99 o 
  -7  17   7       47.59       58.49     19.86 o 
  -6  17   7       37.56       54.13     22.31 o 
  -5  17   7      478.70      511.00     23.28 o 
  -4  17   7     1388.72     1370.74     24.37 o 
  -3  17   7      677.15      721.47     22.64 o 
  -2  17   7     1045.56     1035.15     23.02 o 
  -1  17   7      879.69      919.74     23.12 o 
   0  17   7      127.34      136.44     19.26 o 
   1  17   7      954.19      962.73     22.80 o 
   2  17   7       11.91        1.68     20.47 o 
   3  17   7     1090.32     1018.21     21.88 o 
   4  17   7     2028.08     2026.66     25.47 o 
   5  17   7      136.59      124.58     19.80 o 
   6  17   7      197.27      178.79     22.18 o 
   7  17   7     1290.00     1278.90     26.94 o 
   8  17   7      891.88      920.85     23.23 o 
   9  17   7     1342.65     1311.90     28.76 o 
  -9  18   7       76.02       46.27     20.26 o 
  -8  18   7       68.04       58.53     22.59 o 
  -7  18   7     2494.77     2511.64     28.62 o 
  -6  18   7        2.68        5.07     20.08 o 
  -5  18   7     2511.52     2629.55     25.99 o 
  -4  18   7     1882.54     1845.97     31.02 o 
  -3  18   7      253.20      245.22     20.58 o 
  -2  18   7      219.32      242.82     20.83 o 
  -1  18   7      175.42      195.95     17.81 o 
   0  18   7      102.37      109.53     20.68 o 
   1  18   7      721.88      741.02     25.33 o 
   2  18   7      456.68      469.48     22.18 o 
   3  18   7      302.74      329.00     20.05 o 
   4  18   7      476.17      475.71     20.11 o 
   5  18   7      191.22      181.10     21.98 o 
   6  18   7      157.19      183.14     24.74 o 
   7  18   7      804.59      824.31     24.17 o 
   8  18   7       82.12       89.35     20.61 o 
   9  18   7      120.33      116.68     23.03 o 
  -9  19   7        0.38       -1.07     26.65 o 
  -8  19   7       24.54       28.65     20.59 o 
  -7  19   7        2.70      -13.24     22.83 o 
  -6  19   7        1.51        0.32     20.68 o 
  -5  19   7       13.64        8.78     20.24 o 
  -4  19   7     2448.27     2411.28     32.47 o 
  -3  19   7      120.68      122.55     20.91 o 
  -2  19   7     1519.41     1525.42     24.56 o 
  -1  19   7      304.99      285.57     21.67 o 
   0  19   7       10.58       17.16     26.11 o 
   1  19   7        2.25        4.17     21.26 o 
   2  19   7     1336.91     1341.45     27.45 o 
   3  19   7      397.45      420.81     22.37 o 
   4  19   7      185.90      216.76     21.49 o 
   5  19   7      575.73      550.62     24.11 o 
   6  19   7        6.54       30.74     23.07 o 
   7  19   7        0.60        8.60     25.86 o 
   8  19   7     1220.69     1156.16     42.59 o 
  -8  20   7      162.46      153.86     25.09 o 
  -7  20   7      176.02      166.58     24.22 o 
  -6  20   7     2429.49     2490.42     29.47 o 
  -5  20   7      448.59      466.91     22.33 o 
  -4  20   7     2768.92     2782.95     28.51 o 
  -3  20   7      717.48      687.93     21.30 o 
  -2  20   7      488.77      530.43     24.42 o 
  -1  20   7      220.68      187.76     19.07 o 
   0  20   7     1159.24     1171.47     25.62 o 
   1  20   7      163.89      170.83     18.96 o 
   2  20   7      837.06      835.08     27.27 o 
   3  20   7        4.91       -8.23     20.94 o 
   4  20   7      372.08      406.02     23.35 o 
   5  20   7      295.96      316.21     22.57 o 
   6  20   7     1336.16     1341.09     26.27 o 
   7  20   7       56.60       50.15     22.22 o 
   8  20   7      538.43      494.15     26.18 o 
  -7  21   7      191.70      195.98     28.67 o 
  -6  21   7       43.57       46.72     23.37 o 
  -5  21   7      342.29      336.68     20.27 o 
  -4  21   7     1610.43     1590.16     26.94 o 
  -3  21   7       31.97       53.68     21.71 o 
  -2  21   7     1037.01     1060.80     23.57 o 
  -1  21   7      293.96      309.42     21.77 o 
   0  21   7       88.78       85.90     22.93 o 
   1  21   7       49.64       44.67     28.73 o 
   2  21   7       87.08       96.85     22.55 o 
   3  21   7      582.61      640.68     24.72 o 
   4  21   7       58.56       69.50     21.56 o 
   5  21   7        0.79        9.56     22.49 o 
   6  21   7      240.02      245.22     22.96 o 
   7  21   7      144.46      130.75     24.72 o 
  -7  22   7       61.66       70.26     23.87 o 
  -6  22   7      394.79      364.02     26.96 o 
  -5  22   7      749.16      671.72     25.65 o 
  -4  22   7       31.10       32.89     24.75 o 
  -3  22   7     1292.18     1352.21     26.82 o 
  -2  22   7       47.20       28.18     22.88 o 
  -1  22   7      240.95      260.59     22.79 o 
   0  22   7      236.11      240.37     22.51 o 
   1  22   7      118.33      148.88     34.80 o 
   2  22   7       87.50       95.13     24.14 o 
   3  22   7      259.38      271.37     21.48 o 
   4  22   7       58.60       56.93     24.00 o 
   5  22   7      629.05      600.64     26.84 o 
   6  22   7      151.75      158.66     23.14 o 
  -6  23   7        6.79       13.44     25.03 o 
  -5  23   7       86.78       98.33     23.05 o 
  -4  23   7      281.26      298.02     21.26 o 
  -3  23   7     1428.67     1487.44     29.71 o 
  -2  23   7      217.08      258.65     22.04 o 
  -1  23   7      444.70      451.67     24.28 o 
   0  23   7      312.67      339.81     24.18 o 
   1  23   7       42.64       30.51     31.86 o 
   2  23   7       29.90       38.99     22.78 o 
   3  23   7     2132.13     2132.34     36.70 o 
   4  23   7        0.99        6.54     25.89 o 
   5  23   7       57.36       66.75     24.01 o 
  -5  24   7      152.94      122.49     25.52 o 
  -4  24   7      108.13      123.14     27.10 o 
  -3  24   7      367.42      337.77     22.80 o 
  -2  24   7      208.35      224.40     25.41 o 
  -1  24   7      283.70      313.28     25.84 o 
   0  24   7      628.15      695.77     33.28 o 
   1  24   7       79.27       80.79     32.14 o 
   2  24   7      582.46      564.84     33.78 o 
   3  24   7       27.07       17.46     25.76 o 
   4  24   7      373.79      332.34     25.05 o 
  -4  25   7        1.82        1.69     23.56 o 
  -3  25   7      642.63      621.66     27.19 o 
  -2  25   7        5.97       25.87     27.88 o 
  -1  25   7       13.11       18.56     26.11 o 
   0  25   7        0.72       17.88     32.22 o 
   1  25   7      571.52      455.64     31.54 o 
   2  25   7      281.02      274.48     31.26 o 
   3  25   7     1958.41     1770.11     64.60 o 
  -1  26   7       34.77       45.84     32.12 o 
   0  26   7       16.10       32.12     31.10 o 
   1  26   7       18.55        8.16     30.70 o 
 -12   0   8      629.41      654.21     41.71 o 
 -10   0   8     1249.41     1268.89     28.28 o 
  -8   0   8     1026.31     1079.46     31.86 o 
  -6   0   8     8926.13     8627.50    102.76 o 
  -4   0   8     2824.40     2632.60     47.14 o 
  -2   0   8     1963.30     1825.59     39.63 o 
   0   0   8     3839.67     3635.33     44.23 o 
   2   0   8     1885.61     2047.17     28.64 o 
   4   0   8       48.08       72.08     23.23 o 
   6   0   8     5684.23     5695.39     40.55 o 
   8   0   8      147.18      126.33     22.09 o 
  10   0   8      190.48      219.14     24.12 o 
  12   0   8      947.67      912.33     36.32 o 
 -12   1   8      609.47      617.14     19.08 o 
 -11   1   8      644.84      626.39     18.28 o 
 -10   1   8     2602.39     2648.09     44.91 o 
  -9   1   8      433.38      434.93     17.20 o 
  -8   1   8      309.58      345.84     20.66 o 
  -7   1   8      157.70      161.50     14.33 o 
  -6   1   8      522.69      555.16     15.66 o 
  -5   1   8       99.64       91.85     13.81 o 
  -4   1   8    15809.43    15359.14    176.45 o 
  -3   1   8        2.94        8.00     15.01 o 
  -2   1   8     7415.24     7472.28     83.10 o 
  -1   1   8      259.23      250.97     15.23 o 
   0   1   8      891.46      939.36     18.20 o 
   1   1   8     3320.35     3571.43     26.23 o 
   2   1   8     1288.53     1090.76     18.68 o 
   3   1   8       90.09       80.77     14.87 o 
   4   1   8     1949.68     1835.62     21.42 o 
   5   1   8       14.71       25.77     15.91 o 
   6   1   8      564.46      519.65     16.56 o 
   7   1   8      932.53      927.40     17.33 o 
   8   1   8      264.86      274.01     17.55 o 
   9   1   8      431.98      408.47     18.51 o 
  10   1   8     1672.13     1750.72     24.19 o 
  11   1   8       87.73       90.29     19.57 o 
  12   1   8      468.05      437.94     22.09 o 
 -12   2   8       91.69      115.75     22.06 o 
 -11   2   8     1708.11     1852.24     34.69 o 
 -10   2   8        7.38       10.14     16.28 o 
  -9   2   8      571.80      564.01     17.21 o 
  -8   2   8      381.64      437.50     20.88 o 
  -7   2   8     1226.83     1187.01     24.79 o 
  -6   2   8       77.03       84.16     14.14 o 
  -5   2   8     8208.69     8128.08     92.45 o 
  -4   2   8      433.23      430.28     15.22 o 
  -3   2   8     7269.35     7558.77     96.11 o 
  -2   2   8      562.26      452.17     15.47 o 
  -1   2   8     1801.36     1693.03     21.76 o 
   0   2   8     9575.77    10797.80     83.53 o 
   1   2   8     5182.42     5127.09     29.88 o 
   2   2   8       40.10       15.61     15.25 o 
   3   2   8        8.40       18.33     14.14 o 
   4   2   8       53.02       56.21     15.92 o 
   5   2   8      524.26      538.57     15.86 o 
   6   2   8     1627.02     1652.13     19.50 o 
   7   2   8     3020.98     2937.26     36.17 o 
   8   2   8      746.91      760.55     17.28 o 
   9   2   8        0.30       -0.95     19.72 o 
  10   2   8     1228.75     1247.77     21.47 o 
  11   2   8        6.75       12.86     19.59 o 
  12   2   8      106.15       99.91     21.52 o 
 -12   3   8       71.12       79.68     19.38 o 
 -11   3   8      952.38      979.69     26.60 o 
 -10   3   8      911.46      963.65     23.49 o 
  -9   3   8     2521.45     2459.49     36.74 o 
  -8   3   8      371.10      352.65     17.30 o 
  -7   3   8      306.15      308.98     17.10 o 
  -6   3   8     1781.43     1790.02     20.05 o 
  -5   3   8     3244.58     3102.80     24.77 o 
  -4   3   8     4700.99     4495.58     25.71 o 
  -3   3   8     6640.46     6710.00     51.48 o 
  -2   3   8     5403.70     5374.09     64.11 o 
  -1   3   8      159.88      218.00     13.33 o 
   0   3   8     6799.42     6953.33     33.21 o 
   1   3   8      316.49      183.54     15.24 o 
   2   3   8        3.55        7.11     14.57 o 
   3   3   8     7688.88     7268.82     41.38 o 
   4   3   8     1015.58      877.51     18.41 o 
   5   3   8     1077.99     1088.05     20.21 o 
   6   3   8      624.78      579.75     18.58 o 
   7   3   8        6.74        7.19     16.13 o 
   8   3   8     1841.32     1825.56     21.56 o 
   9   3   8     1285.12     1280.19     19.30 o 
  10   3   8     1277.83     1354.51     24.89 o 
  11   3   8      163.56      170.36     20.34 o 
  12   3   8      243.12      216.16     20.02 o 
 -12   4   8      486.17      488.68     23.76 o 
 -11   4   8      610.93      617.15     21.95 o 
 -10   4   8      112.50      110.94     18.76 o 
  -9   4   8       12.55        5.93     15.53 o 
  -8   4   8      936.41      929.74     19.12 o 
  -7   4   8      252.96      250.61     15.48 o 
  -6   4   8        0.53       17.66     14.56 o 
  -5   4   8      239.41      230.81     15.08 o 
  -4   4   8      354.12      376.90     16.19 o 
  -3   4   8       87.71       96.51     15.07 o 
  -2   4   8     1096.42     1202.33     18.59 o 
  -1   4   8       58.52      131.41     15.34 o 
   0   4   8      198.35      179.19     13.86 o 
   1   4   8       79.50       37.56     15.29 o 
   2   4   8     5076.87     4993.22     29.26 o 
   3   4   8      161.67      192.94     14.81 o 
   4   4   8      405.62      451.34     16.39 o 
   5   4   8      127.80      105.71     15.74 o 
   6   4   8      510.56      521.89     17.56 o 
   7   4   8      753.07      772.51     18.51 o 
   8   4   8       94.42      109.33     16.35 o 
   9   4   8      169.13      181.21     16.67 o 
  10   4   8      192.22      183.69     17.38 o 
  11   4   8        1.00        6.25     20.87 o 
  12   4   8      157.28      119.44     21.33 o 
 -12   5   8      206.55      198.32     22.76 o 
 -11   5   8      969.81      963.79     36.21 o 
 -10   5   8        3.90       10.60     18.22 o 
  -9   5   8     1351.48     1400.57     25.33 o 
  -8   5   8     1800.81     1733.46     21.21 o 
  -7   5   8      161.76      158.72     14.40 o 
  -6   5   8      385.47      390.12     14.45 o 
  -5   5   8     2745.83     2553.63     27.61 o 
  -4   5   8      842.98      878.83     18.00 o 
  -3   5   8    14319.86    14004.52    158.80 o 
  -2   5   8      189.92      200.89     15.03 o 
  -1   5   8     2351.09     2353.03     23.44 o 
   0   5   8     1803.80     1912.84     20.78 o 
   1   5   8     2354.38     2139.52     22.37 o 
   2   5   8     2413.38     2333.74     22.91 o 
   3   5   8     8373.75     7889.49     49.78 o 
   4   5   8      630.06      642.78     17.06 o 
   5   5   8     2377.66     2379.60     23.30 o 
   6   5   8     3577.66     3503.57     33.61 o 
   7   5   8     2402.24     2348.78     22.22 o 
   8   5   8      256.18      293.84     17.99 o 
   9   5   8     2578.74     2662.47     27.73 o 
  10   5   8       76.16       74.47     17.97 o 
  11   5   8      457.44      511.58     21.48 o 
  12   5   8       19.69       32.98     21.09 o 
 -12   6   8     1303.89     1300.34     38.59 o 
 -11   6   8       74.02       86.96     19.85 o 
 -10   6   8      186.81      175.38     18.77 o 
  -9   6   8      340.06      325.17     16.74 o 
  -8   6   8       95.52       83.83     14.68 o 
  -7   6   8      170.69      171.33     14.83 o 
  -6   6   8     1052.16     1037.21     17.64 o 
  -5   6   8      947.82      973.01     17.62 o 
  -4   6   8       40.87       72.01     15.05 o 
  -3   6   8      810.71      780.40     17.26 o 
  -2   6   8       97.90       80.90     14.83 o 
  -1   6   8      410.21      347.16     15.05 o 
   0   6   8      142.79      106.94     14.35 o 
   1   6   8       84.88      132.78     15.44 o 
   2   6   8     2335.52     2189.64     23.05 o 
   3   6   8      688.72      629.83     16.39 o 
   4   6   8     1283.06     1185.43     19.00 o 
   5   6   8      225.92      265.06     18.25 o 
   6   6   8      310.46      279.60     14.72 o 
   7   6   8     1764.37     1729.74     21.55 o 
   8   6   8       36.08       35.53     17.30 o 
   9   6   8       69.40       75.82     18.92 o 
  10   6   8       74.20       95.81     19.05 o 
  11   6   8        2.01       -1.06     22.78 o 
 -12   7   8       89.14       95.62     20.63 o 
 -11   7   8      246.12      252.52     19.56 o 
 -10   7   8      891.35      891.95     21.63 o 
  -9   7   8      125.26      138.79     17.74 o 
  -8   7   8     4036.03     3945.56     39.74 o 
  -7   7   8      455.16      444.39     16.69 o 
  -6   7   8     1568.02     1625.10     20.72 o 
  -5   7   8     1735.61     1660.51     19.88 o 
  -4   7   8      972.01      896.13     19.37 o 
  -3   7   8      462.19      408.12     15.70 o 
  -2   7   8     1057.05     1094.19     17.91 o 
  -1   7   8       87.96      124.35     16.62 o 
   0   7   8     1336.87     1222.67     19.34 o 
   1   7   8      594.57      683.32     17.46 o 
   2   7   8    11912.92    11577.74     74.89 o 
   3   7   8      634.32      649.56     18.54 o 
   4   7   8     3061.79     3071.36     25.02 o 
   5   7   8       91.06       67.83     16.08 o 
   6   7   8     1136.87     1020.07     21.29 o 
   7   7   8      157.25      184.88     17.46 o 
   8   7   8     1629.37     1666.72     22.09 o 
   9   7   8      127.18      127.74     19.68 o 
  10   7   8      242.18      286.39     20.03 o 
  11   7   8        5.05        2.75     20.40 o 
 -12   8   8     2151.26     2069.22     24.21 o 
 -11   8   8      105.26      140.88     16.97 o 
 -10   8   8     1197.53     1274.62     25.09 o 
  -9   8   8      350.08      391.77     17.04 o 
  -8   8   8      449.61      491.36     18.79 o 
  -7   8   8      824.77      793.57     17.45 o 
  -6   8   8     4560.29     4645.43     41.97 o 
  -5   8   8        4.87       -1.14     13.84 o 
  -4   8   8     1683.34     1725.90     20.49 o 
  -3   8   8      916.89      835.40     18.02 o 
  -2   8   8      921.73     1072.24     20.89 o 
  -1   8   8     2531.29     2473.49     28.27 o 
   0   8   8     6640.86     6383.10     52.23 o 
   1   8   8      365.40      388.29     15.18 o 
   2   8   8     3338.12     3150.81     28.61 o 
   3   8   8       79.44      112.16     18.27 o 
   4   8   8       43.17       49.42     15.16 o 
   5   8   8      662.95      663.43     17.87 o 
   6   8   8      119.05      122.06     17.23 o 
   7   8   8     2379.71     2276.81     32.57 o 
   8   8   8      149.98      146.50     16.86 o 
   9   8   8      393.99      394.03     20.11 o 
  10   8   8      222.76      258.61     20.29 o 
  11   8   8       17.90       34.65     19.93 o 
 -12   9   8        6.43       28.37     21.21 o 
 -11   9   8       67.36       55.20     18.50 o 
 -10   9   8     1147.64     1200.03     22.68 o 
  -9   9   8      764.40      732.70     19.18 o 
  -8   9   8      765.64      731.78     18.62 o 
  -7   9   8     1532.68     1536.36     19.36 o 
  -6   9   8     1416.56     1450.53     19.94 o 
  -5   9   8       98.08      101.96     15.69 o 
  -4   9   8     1194.03     1231.06     20.87 o 
  -3   9   8      319.64      333.49     13.84 o 
  -2   9   8      396.64      371.69     17.25 o 
  -1   9   8       66.92       68.83     14.86 o 
   0   9   8       11.95       11.15     14.73 o 
   1   9   8     1317.34     1174.05     20.12 o 
   2   9   8     4505.38     4288.05     38.58 o 
   3   9   8      466.53      449.75     19.78 o 
   4   9   8       70.38       75.70     15.40 o 
   5   9   8      869.39      800.61     18.76 o 
   6   9   8      810.58      760.52     21.70 o 
   7   9   8      825.32      866.08     19.64 o 
   8   9   8      279.76      297.10     19.06 o 
   9   9   8      854.61      834.07     20.03 o 
  10   9   8        4.33       11.75     17.81 o 
  11   9   8        0.77        0.14     21.39 o 
 -11  10   8     1171.49     1244.39     22.21 o 
 -10  10   8      902.84      924.01     22.39 o 
  -9  10   8       89.66       93.96     16.05 o 
  -8  10   8      146.55      155.34     15.84 o 
  -7  10   8     1990.39     2017.05     20.33 o 
  -6  10   8     1196.76     1184.63     20.68 o 
  -5  10   8     6281.97     6187.01     80.86 o 
  -4  10   8     1923.70     1889.61     38.65 o 
  -3  10   8      168.87      192.57     16.79 o 
  -2  10   8      826.30      943.36     19.24 o 
  -1  10   8      453.15      459.25     16.74 o 
   0  10   8     6836.17     6697.66     71.35 o 
   1  10   8    13934.04    13649.78    100.97 o 
   2  10   8     5275.97     5009.54     32.47 o 
   3  10   8     2236.51     2128.19     22.77 o 
   4  10   8       55.87       75.25     18.41 o 
   5  10   8       53.30       57.73     15.07 o 
   6  10   8      180.88      207.98     18.98 o 
   7  10   8       41.23       49.21     17.33 o 
   8  10   8       59.54       59.60     17.80 o 
   9  10   8       22.37       45.69     18.56 o 
  10  10   8       15.20       29.12     19.17 o 
  11  10   8        6.76       17.03     21.97 o 
 -11  11   8       40.70       60.76     22.39 o 
 -10  11   8      818.00      785.72     22.74 o 
  -9  11   8      442.97      482.47     17.58 o 
  -8  11   8       92.36      110.45     16.59 o 
  -7  11   8     1027.63      973.62     17.45 o 
  -6  11   8       22.81       11.30     17.53 o 
  -5  11   8      973.96      964.17     19.70 o 
  -4  11   8      114.54      109.86     16.84 o 
  -3  11   8      229.67      216.30     16.49 o 
  -2  11   8      186.07      215.68     18.06 o 
  -1  11   8        4.45       16.68     15.58 o 
   0  11   8       28.72       36.22     14.38 o 
   1  11   8     5185.03     5018.18     46.99 o 
   2  11   8     2378.66     2245.71     26.98 o 
   3  11   8       43.78       42.52     17.20 o 
   4  11   8      744.34      755.46     22.51 o 
   5  11   8       25.15       25.34     16.89 o 
   6  11   8       84.09       73.80     18.51 o 
   7  11   8      840.35      838.65     20.49 o 
   8  11   8      384.73      373.67     18.77 o 
   9  11   8      135.32      166.33     21.52 o 
  10  11   8       72.87       80.76     19.95 o 
  11  11   8      264.49      260.63     23.46 o 
 -11  12   8     1883.70     1812.26     32.40 o 
 -10  12   8       23.19       26.35     20.54 o 
  -9  12   8       83.00       92.65     17.12 o 
  -8  12   8      411.29      407.46     18.03 o 
  -7  12   8      134.12      158.52     15.93 o 
  -6  12   8      837.18      782.94     20.40 o 
  -5  12   8     2785.17     2727.13     60.67 o 
  -4  12   8     1852.25     1789.67     29.44 o 
  -3  12   8      114.87       97.16     16.05 o 
  -2  12   8       31.55       38.71     20.84 o 
  -1  12   8     1311.04     1168.16     21.19 o 
   0  12   8       22.18       19.28     15.89 o 
   1  12   8    12591.98    12235.96    165.77 o 
   2  12   8       16.46       28.44     16.16 o 
   3  12   8     1401.48     1279.25     22.04 o 
   4  12   8        9.02       15.72     20.48 o 
   5  12   8      544.04      510.29     20.95 o 
   6  12   8      371.83      329.85     18.70 o 
   7  12   8        4.02       11.88     19.05 o 
   8  12   8      254.98      242.66     21.08 o 
   9  12   8      852.45      790.65     23.12 o 
  10  12   8       70.36       48.67     22.06 o 
 -11  13   8        6.78        1.55     21.10 o 
 -10  13   8        5.07       22.16     18.54 o 
  -9  13   8      689.69      689.01     19.19 o 
  -8  13   8      139.27      143.28     19.29 o 
  -7  13   8     2024.22     1988.14     22.56 o 
  -6  13   8      159.44      182.40     19.62 o 
  -5  13   8      132.24      151.18     18.02 o 
  -4  13   8      964.20      962.03     22.57 o 
  -3  13   8      915.53      920.23     22.18 o 
  -2  13   8      260.85      253.43     19.79 o 
  -1  13   8      375.91      404.38     19.78 o 
   0  13   8     1631.75     1598.74     23.02 o 
   1  13   8     7928.86     7636.45     88.21 o 
   2  13   8       68.70       67.57     16.48 o 
   3  13   8     1028.60      969.58     27.68 o 
   4  13   8      122.56      168.02     21.47 o 
   5  13   8       71.77       93.44     18.88 o 
   6  13   8       14.11       13.98     20.38 o 
   7  13   8     3087.30     3101.20     27.84 o 
   8  13   8       67.12      108.60     19.41 o 
   9  13   8      396.05      460.46     23.05 o 
  10  13   8       11.58       20.13     21.73 o 
 -10  14   8        1.67       26.31     21.52 o 
  -9  14   8      457.71      452.94     20.78 o 
  -8  14   8        3.94        6.76     19.05 o 
  -7  14   8        3.40       -3.06     17.71 o 
  -6  14   8     1373.26     1431.82     23.52 o 
  -5  14   8      375.47      441.55     16.62 o 
  -4  14   8     2305.82     2237.07     25.01 o 
  -3  14   8     1399.13     1461.38     22.61 o 
  -2  14   8      164.84      191.45     17.90 o 
  -1  14   8       52.81       54.55     15.48 o 
   0  14   8      552.02      541.68     19.37 o 
   1  14   8      666.01      662.55     22.08 o 
   2  14   8        7.93       31.50     20.12 o 
   3  14   8      427.46      431.63     18.35 o 
   4  14   8      621.76      573.36     20.08 o 
   5  14   8      441.80      377.06     20.20 o 
   6  14   8      166.26      192.73     21.34 o 
   7  14   8       72.48       71.97     23.63 o 
   8  14   8      359.01      379.86     21.27 o 
   9  14   8       43.59       68.23     22.37 o 
  10  14   8        4.79       26.50     22.44 o 
 -10  15   8      112.28      123.45     20.40 o 
  -9  15   8        4.68        5.46     18.04 o 
  -8  15   8      553.11      578.86     22.98 o 
  -7  15   8      575.73      641.19     18.30 o 
  -6  15   8     1539.42     1455.72     27.21 o 
  -5  15   8      338.29      354.61     19.44 o 
  -4  15   8     2184.99     2112.73     26.49 o 
  -3  15   8      156.37      140.29     18.33 o 
  -2  15   8     2908.21     2956.24     40.36 o 
  -1  15   8      277.60      271.12     20.16 o 
   0  15   8     1633.69     1677.61     26.69 o 
   1  15   8     1393.48     1336.42     24.59 o 
   2  15   8     1788.16     1765.12     24.13 o 
   3  15   8      234.58      235.33     22.23 o 
   4  15   8     1628.21     1662.74     26.09 o 
   5  15   8      506.07      496.15     21.87 o 
   6  15   8      458.12      453.42     22.68 o 
   7  15   8     2082.42     2054.44     25.66 o 
   8  15   8     3713.81     3773.75     65.88 o 
   9  15   8      315.22      338.93     25.22 o 
 -10  16   8        1.58       14.01     23.25 o 
  -9  16   8       64.00       65.97     23.27 o 
  -8  16   8       81.96      102.43     17.90 o 
  -7  16   8        8.51       20.93     22.87 o 
  -6  16   8     3199.51     3224.52     49.44 o 
  -5  16   8      141.39      143.52     19.98 o 
  -4  16   8      367.55      363.39     22.44 o 
  -3  16   8        0.69      -10.18     18.19 o 
  -2  16   8      504.77      493.25     21.11 o 
  -1  16   8        0.85       10.59     17.72 o 
   0  16   8       82.35       86.53     18.19 o 
   1  16   8     1053.32     1042.66     24.13 o 
   2  16   8       36.38       43.77     18.39 o 
   3  16   8      494.57      497.38     23.53 o 
   4  16   8      151.02      140.24     20.70 o 
   5  16   8      367.02      404.63     20.81 o 
   6  16   8      342.00      377.85     21.64 o 
   7  16   8       45.46       54.55     21.71 o 
   8  16   8      763.64      806.72     27.86 o 
   9  16   8      645.19      617.60     32.58 o 
  -9  17   8      345.90      319.02     24.87 o 
  -8  17   8       14.03       21.18     22.40 o 
  -7  17   8      107.81      120.30     18.47 o 
  -6  17   8       62.71       64.19     19.24 o 
  -5  17   8      835.50      819.23     24.28 o 
  -4  17   8     1982.56     1932.22     43.82 o 
  -3  17   8     1364.15     1402.19     26.03 o 
  -2  17   8      115.26      134.73     21.62 o 
  -1  17   8      473.79      463.54     24.07 o 
   0  17   8      677.00      714.70     23.12 o 
   1  17   8      188.21      190.12     19.90 o 
   2  17   8     2582.06     2597.47     33.66 o 
   3  17   8      347.22      378.85     21.71 o 
   4  17   8       16.07       25.22     20.79 o 
   5  17   8       16.25       28.77     20.00 o 
   6  17   8      170.87      186.19     24.62 o 
   7  17   8      141.05      137.28     23.70 o 
   8  17   8     1610.79     1604.00     26.45 o 
   9  17   8      690.97      651.29     38.24 o 
  -9  18   8       20.09       19.20     22.87 o 
  -8  18   8        1.19        6.05     21.99 o 
  -7  18   8      272.92      286.03     23.24 o 
  -6  18   8     2456.89     2577.62     39.08 o 
  -5  18   8      286.95      269.10     18.69 o 
  -4  18   8     3228.21     3267.56     38.40 o 
  -3  18   8      243.43      237.13     18.75 o 
  -2  18   8      188.61      194.54     21.90 o 
  -1  18   8       10.31       23.36     20.04 o 
   0  18   8     1757.44     1767.66     26.28 o 
   1  18   8       40.96       55.65     22.53 o 
   2  18   8      696.79      723.22     23.23 o 
   3  18   8       43.03       30.54     22.74 o 
   4  18   8       60.77       70.49     19.98 o 
   5  18   8        1.33        8.02     20.21 o 
   6  18   8      521.81      525.52     23.33 o 
   7  18   8      761.80      744.14     25.19 o 
   8  18   8      523.88      535.41     26.82 o 
  -8  19   8       27.35       34.21     24.06 o 
  -7  19   8      393.84      375.68     22.40 o 
  -6  19   8        4.47       -0.19     21.19 o 
  -5  19   8      651.71      670.31     21.02 o 
  -4  19   8      174.36      151.00     21.88 o 
  -3  19   8     1111.52     1174.78     27.61 o 
  -2  19   8       75.72       96.61     19.63 o 
  -1  19   8      640.00      618.31     22.55 o 
   0  19   8      148.47      160.32     21.34 o 
   1  19   8      796.56      779.95     25.36 o 
   2  19   8       29.52       28.85     24.26 o 
   3  19   8     1591.89     1602.78     28.97 o 
   4  19   8      837.63      834.89     23.04 o 
   5  19   8        5.89        5.33     22.81 o 
   6  19   8      184.75      217.88     24.44 o 
   7  19   8      103.26      111.62     23.54 o 
   8  19   8       42.82       39.06     24.57 o 
  -8  20   8      222.45      175.08     22.89 o 
  -7  20   8      970.95      948.49     26.78 o 
  -6  20   8      283.67      283.26     22.28 o 
  -5  20   8     1965.57     2042.04     45.06 o 
  -4  20   8       81.52       82.43     21.80 o 
  -3  20   8       52.40       64.83     21.67 o 
  -2  20   8      246.75      236.39     24.42 o 
  -1  20   8     1222.90     1270.28     27.65 o 
   0  20   8       58.67       44.77     23.46 o 
   1  20   8      340.99      383.18     24.24 o 
   2  20   8      327.93      357.55     27.62 o 
   3  20   8       50.30       46.60     20.98 o 
   4  20   8        7.65        4.33     22.40 o 
   5  20   8      299.90      307.42     21.35 o 
   6  20   8      111.61      108.60     26.66 o 
   7  20   8      988.34     1067.10     30.57 o 
  -7  21   8       55.87       56.65     26.82 o 
  -6  21   8        9.79       23.26     25.50 o 
  -5  21   8      787.99      782.51     25.64 o 
  -4  21   8      676.07      663.04     26.39 o 
  -3  21   8      955.57      937.86     24.04 o 
  -2  21   8       25.06       44.71     24.35 o 
  -1  21   8      549.21      538.82     24.21 o 
   0  21   8      175.92      178.17     25.91 o 
   1  21   8       24.34       37.22     22.76 o 
   2  21   8       65.68       73.72     23.11 o 
   3  21   8      413.10      442.20     26.69 o 
   4  21   8      407.16      435.63     24.25 o 
   5  21   8       68.48       70.26     24.50 o 
   6  21   8      149.53      160.08     25.83 o 
  -6  22   8       22.52       26.50     26.17 o 
  -5  22   8      306.75      307.64     20.92 o 
  -4  22   8      132.34      159.32     25.41 o 
  -3  22   8        2.89       18.21     23.49 o 
  -2  22   8      501.24      532.74     25.95 o 
  -1  22   8        8.33       21.38     25.43 o 
   0  22   8     1655.34     1730.68     32.48 o 
   1  22   8       48.28       57.85     34.77 o 
   2  22   8       23.53       24.36     24.15 o 
   3  22   8       44.33       46.31     22.21 o 
   4  22   8       56.67       60.78     22.67 o 
   5  22   8       46.01       53.82     25.03 o 
   6  22   8      436.69      434.65     27.68 o 
  -5  23   8        1.00       26.42     26.67 o 
  -4  23   8     1222.63     1254.16     25.33 o 
  -3  23   8       69.92       87.36     23.86 o 
  -2  23   8      180.75      217.44     24.26 o 
  -1  23   8      318.82      356.50     23.93 o 
   0  23   8      578.25      566.73     27.75 o 
   1  23   8      373.20      348.85     32.36 o 
   2  23   8      356.80      356.98     24.96 o 
   3  23   8      102.98      110.49     25.56 o 
   4  23   8     1059.37     1010.33     29.19 o 
   5  23   8       18.88       15.98     24.39 o 
  -4  24   8      179.27      203.91     27.42 o 
  -3  24   8       29.62       38.79     27.62 o 
  -2  24   8      356.99      315.93     22.60 o 
  -1  24   8      227.67      250.82     24.43 o 
   0  24   8      201.86      247.52     27.81 o 
   1  24   8      156.50      168.43     29.60 o 
   2  24   8       20.02       17.69     29.21 o 
   3  24   8       12.78       18.96     26.40 o 
   4  24   8        1.36        1.68     23.79 o 
  -3  25   8        5.72       14.31     23.88 o 
  -2  25   8      142.54      170.15     27.76 o 
  -1  25   8      100.22      103.52     26.57 o 
   0  25   8       29.79       50.91     37.95 o 
   1  25   8      415.06      360.92     34.46 o 
   2  25   8     1629.25     1465.20     32.34 o 
 -11   0   9      219.39      264.19     30.59 o 
  -9   0   9       23.90       50.85     20.84 o 
  -7   0   9     6224.66     6179.37     98.38 o 
  -5   0   9    20419.69    19644.11    273.99 o 
  -3   0   9      477.71      411.35     27.90 o 
  -1   0   9     4559.00     4122.21     78.58 o 
   1   0   9        5.05        3.38     19.12 o 
   3   0   9     3325.16     3531.13     34.17 o 
   5   0   9     2416.79     2383.30     32.21 o 
   7   0   9     8595.27     8495.29    113.17 o 
   9   0   9     1345.22     1403.43     32.33 o 
  11   0   9       95.47       80.77     26.47 o 
 -12   1   9       54.39       54.69     21.49 o 
 -11   1   9     1718.10     1837.08     29.55 o 
 -10   1   9      439.68      459.99     18.84 o 
  -9   1   9     1984.09     1994.19     28.58 o 
  -8   1   9       57.46       62.89     15.92 o 
  -7   1   9     3029.96     3033.96     29.82 o 
  -6   1   9      768.12      726.30     16.51 o 
  -5   1   9      491.43      446.84     16.98 o 
  -4   1   9      311.23      302.51     14.82 o 
  -3   1   9    10847.37    10611.22    101.57 o 
  -2   1   9       16.26       16.41     14.17 o 
  -1   1   9      821.33      620.27     16.27 o 
   0   1   9       60.57       86.29     14.90 o 
   1   1   9     8260.33     8494.28     68.99 o 
   2   1   9      485.62      447.69     16.53 o 
   3   1   9      736.56      682.19     17.31 o 
   4   1   9      439.47      472.04     17.32 o 
   5   1   9      504.06      504.87     15.18 o 
   6   1   9       18.33       36.55     16.41 o 
   7   1   9       13.33        7.36     16.74 o 
   8   1   9      520.96      502.43     17.24 o 
   9   1   9      545.77      529.20     18.77 o 
  10   1   9       18.83       28.58     19.91 o 
  11   1   9      645.62      643.26     22.56 o 
 -12   2   9      779.78      827.90     31.73 o 
 -11   2   9      359.65      391.68     20.88 o 
 -10   2   9      110.61      126.77     15.68 o 
  -9   2   9      371.28      367.78     17.31 o 
  -8   2   9     3008.76     3070.27     32.63 o 
  -7   2   9      378.12      400.56     15.31 o 
  -6   2   9     3373.40     3176.05     33.24 o 
  -5   2   9       77.46       71.47     13.25 o 
  -4   2   9     1972.84     1913.29     28.61 o 
  -3   2   9       74.12      115.90     17.06 o 
  -2   2   9     2752.12     2665.68     23.88 o 
  -1   2   9     4517.23     4299.09     48.70 o 
   0   2   9     7379.87     7548.70     65.59 o 
   1   2   9       20.50       52.30     13.47 o 
   2   2   9     3975.88     4206.33     27.22 o 
   3   2   9     1779.26     1764.69     20.62 o 
   4   2   9      110.08      100.37     14.30 o 
   5   2   9     1293.91     1303.74     19.40 o 
   6   2   9     2044.28     1958.60     20.70 o 
   7   2   9      691.36      674.27     17.69 o 
   8   2   9      555.02      522.09     18.38 o 
   9   2   9       22.08       28.82     17.28 o 
  10   2   9       48.38       61.33     17.92 o 
  11   2   9      238.60      222.01     20.56 o 
 -12   3   9      211.54      217.89     23.11 o 
 -11   3   9      269.49      322.33     18.82 o 
 -10   3   9      775.54      836.65     19.59 o 
  -9   3   9      243.49      257.11     16.45 o 
  -8   3   9      499.58      512.34     16.34 o 
  -7   3   9      118.04      126.91     15.64 o 
  -6   3   9      313.31      293.27     15.25 o 
  -5   3   9     1848.72     1833.40     21.87 o 
  -4   3   9     9081.43     8982.25     83.58 o 
  -3   3   9     3670.71     3315.79     41.67 o 
  -2   3   9     2404.69     2370.96     26.26 o 
  -1   3   9     3350.04     3194.96     38.50 o 
   0   3   9       30.67       27.28     13.64 o 
   1   3   9     4059.27     4195.55     32.10 o 
   2   3   9     3533.26     3324.40     25.52 o 
   3   3   9     1449.75     1461.79     19.45 o 
   4   3   9      580.82      566.42     18.14 o 
   5   3   9     3236.24     3109.05     24.65 o 
   6   3   9     5508.31     5625.13     73.43 o 
   7   3   9      342.49      352.57     18.24 o 
   8   3   9     3322.47     3332.38     32.79 o 
   9   3   9      692.80      677.05     18.93 o 
  10   3   9      308.22      292.40     18.07 o 
  11   3   9      995.83     1000.83     22.76 o 
 -12   4   9       81.95      101.24     24.24 o 
 -11   4   9     1342.69     1403.18     23.32 o 
 -10   4   9      108.43      115.56     16.28 o 
  -9   4   9      211.93      248.14     16.44 o 
  -8   4   9      182.79      183.49     15.09 o 
  -7   4   9       41.63       36.06     14.39 o 
  -6   4   9      264.57      260.68     14.93 o 
  -5   4   9      132.88      144.95     13.83 o 
  -4   4   9     1142.26     1148.26     19.72 o 
  -3   4   9       56.58       60.26     14.62 o 
  -2   4   9     1355.74     1448.53     18.32 o 
  -1   4   9      604.72      662.52     15.56 o 
   0   4   9     4676.45     4640.90     34.56 o 
   1   4   9     5865.14     5902.93     31.55 o 
   2   4   9       93.96       80.81     14.98 o 
   3   4   9     3104.24     3064.24     24.51 o 
   4   4   9       44.88       39.80     14.79 o 
   5   4   9     1032.11     1036.60     19.09 o 
   6   4   9     1488.74     1509.46     20.00 o 
   7   4   9      101.71      110.81     16.97 o 
   8   4   9        5.54       10.93     18.04 o 
   9   4   9        1.58       -8.77     17.58 o 
  10   4   9      384.26      373.79     19.19 o 
  11   4   9        0.98       17.00     20.30 o 
 -12   5   9      420.52      428.91     23.70 o 
 -11   5   9        2.85        1.27     19.78 o 
 -10   5   9     1274.63     1368.12     20.25 o 
  -9   5   9       15.05       12.73     15.87 o 
  -8   5   9      166.22      157.72     14.32 o 
  -7   5   9     2165.40     2267.69     35.93 o 
  -6   5   9      211.73      213.20     13.56 o 
  -5   5   9     5198.93     5022.81     66.47 o 
  -4   5   9     5513.38     5152.15     44.94 o 
  -3   5   9       96.19      121.53     15.01 o 
  -2   5   9     4798.69     4362.65     58.58 o 
  -1   5   9       49.38       52.51     15.79 o 
   0   5   9     4835.66     4826.86     41.77 o 
   1   5   9        4.71        6.82     13.35 o 
   2   5   9     6336.54     6046.19     39.70 o 
   3   5   9     2077.11     2094.85     22.05 o 
   4   5   9     2804.94     2729.62     23.01 o 
   5   5   9      434.59      404.88     16.74 o 
   6   5   9     3688.65     3656.46     34.34 o 
   7   5   9     2487.55     2431.68     31.00 o 
   8   5   9     3960.54     3948.62     38.38 o 
   9   5   9      839.46      842.07     19.89 o 
  10   5   9     1211.98     1257.98     21.73 o 
  11   5   9      145.89      135.59     19.96 o 
 -12   6   9       93.01       89.91     19.78 o 
 -11   6   9      335.08      352.76     18.37 o 
 -10   6   9       13.37       14.87     17.94 o 
  -9   6   9      262.59      278.95     18.33 o 
  -8   6   9      378.30      382.22     16.52 o 
  -7   6   9      274.80      280.89     14.94 o 
  -6   6   9      255.23      223.97     16.54 o 
  -5   6   9       12.13       20.69     13.78 o 
  -4   6   9       11.39        8.33     14.39 o 
  -3   6   9      342.56      355.16     15.10 o 
  -2   6   9      321.23      253.87     14.53 o 
  -1   6   9       41.91       44.77     15.93 o 
   0   6   9     1625.40     1585.58     20.69 o 
   1   6   9     7986.14     7842.43     38.56 o 
   2   6   9     1944.69     1957.94     21.77 o 
   3   6   9       29.45       24.52     14.92 o 
   4   6   9      665.82      684.62     18.17 o 
   5   6   9       52.85       84.28     17.16 o 
   6   6   9     1898.23     1881.03     21.19 o 
   7   6   9        7.20       21.56     17.16 o 
   8   6   9       34.58       50.09     16.66 o 
   9   6   9      165.79      157.67     19.35 o 
  10   6   9       35.88       48.70     18.91 o 
  11   6   9      305.18      320.67     19.93 o 
 -12   7   9       64.97       61.42     20.87 o 
 -11   7   9      196.92      206.54     17.58 o 
 -10   7   9      345.84      379.26     18.74 o 
  -9   7   9      131.50      142.87     15.76 o 
  -8   7   9      489.93      522.14     17.53 o 
  -7   7   9     2783.11     2853.35     30.90 o 
  -6   7   9      238.83      247.21     17.39 o 
  -5   7   9     4451.31     4314.40     49.36 o 
  -4   7   9     2217.15     2283.78     22.77 o 
  -3   7   9     1369.76     1417.27     21.55 o 
  -2   7   9      102.95       52.78     14.08 o 
  -1   7   9      100.92      101.89     14.52 o 
   0   7   9        2.62        8.35     13.20 o 
   1   7   9    10614.63    10352.15     72.95 o 
   2   7   9       79.67       77.83     15.44 o 
   3   7   9     8916.16     8966.68     52.69 o 
   4   7   9        1.23       11.69     15.30 o 
   5   7   9      991.25      980.51     18.90 o 
   6   7   9       32.67       54.98     16.74 o 
   7   7   9     5205.91     5104.20     37.87 o 
   8   7   9       88.92       90.12     17.36 o 
   9   7   9     2139.94     2133.92     26.46 o 
  10   7   9        0.67        6.30     18.88 o 
  11   7   9      185.85      154.08     24.29 o 
 -12   8   9        1.51       10.62     19.25 o 
 -11   8   9     2137.28     2171.96     23.73 o 
 -10   8   9      491.98      492.36     19.45 o 
  -9   8   9      198.95      210.13     17.64 o 
  -8   8   9     1112.86     1063.52     19.28 o 
  -7   8   9     4227.32     4245.63     48.71 o 
  -6   8   9       15.04       19.54     14.55 o 
  -5   8   9     2074.46     2087.12     23.91 o 
  -4   8   9      104.05       82.89     14.48 o 
  -3   8   9      319.64      304.95     17.88 o 
  -2   8   9      253.13      218.40     16.30 o 
  -1   8   9      352.26      311.22     16.25 o 
   0   8   9     2958.91     2971.29     24.18 o 
   1   8   9     4520.96     4492.84     29.80 o 
   2   8   9      191.24      239.04     15.37 o 
   3   8   9     3019.16     2901.00     26.79 o 
   4   8   9      100.62      103.36     15.27 o 
   5   8   9      367.18      376.58     16.79 o 
   6   8   9      457.83      467.43     18.40 o 
   7   8   9      701.12      654.12     21.88 o 
   8   8   9      112.46      120.54     18.40 o 
   9   8   9      300.84      341.45     18.10 o 
  10   8   9        0.66       22.52     20.12 o 
  11   8   9      445.12      479.01     21.58 o 
 -11   9   9      150.03      148.65     20.48 o 
 -10   9   9       11.33       18.46     18.50 o 
  -9   9   9      330.60      354.97     19.24 o 
  -8   9   9      288.30      276.98     17.45 o 
  -7   9   9      901.35      864.09     18.34 o 
  -6   9   9      138.60      119.50     15.24 o 
  -5   9   9     3017.06     3052.13     37.99 o 
  -4   9   9        6.64        5.75     14.91 o 
  -3   9   9        9.32        9.71     15.19 o 
  -2   9   9      681.90      579.81     18.19 o 
  -1   9   9     1465.81     1357.74     19.71 o 
   0   9   9     1054.83     1001.00     17.62 o 
   1   9   9      367.15      325.25     17.47 o 
   2   9   9     2100.53     2040.75     22.04 o 
   3   9   9     1610.97     1587.04     20.53 o 
   4   9   9      652.64      683.82     18.73 o 
   5   9   9       26.25       47.97     16.60 o 
   6   9   9       67.28       90.37     16.80 o 
   7   9   9     2883.86     2863.57     25.79 o 
   8   9   9     1427.78     1456.87     23.63 o 
   9   9   9       34.25       38.83     19.59 o 
  10   9   9      273.50      272.75     20.89 o 
  11   9   9      220.06      186.02     21.01 o 
 -11  10   9      944.12      960.43     22.07 o 
 -10  10   9      344.78      383.44     19.81 o 
  -9  10   9      582.30      572.56     18.53 o 
  -8  10   9       76.02       78.18     16.42 o 
  -7  10   9     1047.32      997.80     18.66 o 
  -6  10   9     2587.65     2486.77     27.43 o 
  -5  10   9      284.09      302.50     15.60 o 
  -4  10   9     1840.47     1865.82     34.71 o 
  -3  10   9      458.35      429.26     16.84 o 
  -2  10   9       96.81      106.41     14.75 o 
  -1  10   9      283.10      261.51     17.38 o 
   0  10   9      601.30      583.89     17.46 o 
   1  10   9     1781.28     1763.01     22.16 o 
   2  10   9     8180.94     7806.95     75.68 o 
   3  10   9     1282.04     1210.21     21.95 o 
   4  10   9     1718.81     1646.01     21.25 o 
   5  10   9      801.55      795.00     20.57 o 
   6  10   9      260.14      254.94     18.32 o 
   7  10   9       92.64       87.78     19.03 o 
   8  10   9        0.42       16.33     20.71 o 
   9  10   9      439.45      429.57     19.90 o 
  10  10   9       74.78       82.93     19.70 o 
 -11  11   9        0.80        9.64     17.52 o 
 -10  11   9      152.35      163.41     19.26 o 
  -9  11   9      121.78      122.36     17.74 o 
  -8  11   9       15.42       27.16     16.78 o 
  -7  11   9     1624.32     1574.67     19.26 o 
  -6  11   9     2653.91     2611.91     27.74 o 
  -5  11   9      710.66      770.17     19.26 o 
  -4  11   9      600.30      545.45     17.79 o 
  -3  11   9     1042.11     1000.88     19.71 o 
  -2  11   9     1738.55     1585.00     27.05 o 
  -1  11   9      107.93      130.35     17.88 o 
   0  11   9      632.01      647.15     19.01 o 
   1  11   9      509.34      513.89     17.84 o 
   2  11   9     4484.13     4293.87     41.91 o 
   3  11   9      291.56      303.60     20.96 o 
   4  11   9       63.36       69.67     19.21 o 
   5  11   9      314.86      350.42     19.43 o 
   6  11   9      295.83      306.26     18.00 o 
   7  11   9     1006.50     1041.01     26.95 o 
   8  11   9     2073.72     2154.35     29.00 o 
   9  11   9       18.42       21.93     19.93 o 
  10  11   9        2.42        8.12     21.66 o 
 -11  12   9      400.49      380.81     23.54 o 
 -10  12   9      373.70      395.36     21.19 o 
  -9  12   9        7.32       12.11     17.18 o 
  -8  12   9       10.71        3.94     14.89 o 
  -7  12   9       41.07       47.89     15.93 o 
  -6  12   9     1329.17     1276.09     19.74 o 
  -5  12   9     3549.74     3430.00     53.85 o 
  -4  12   9     1154.54     1142.17     21.11 o 
  -3  12   9      977.68      955.87     19.70 o 
  -2  12   9      824.99      850.67     20.32 o 
  -1  12   9      412.12      423.49     17.90 o 
   0  12   9     1399.99     1356.31     21.38 o 
   1  12   9     1008.40     1026.48     20.30 o 
   2  12   9     5201.61     5316.60     40.36 o 
   3  12   9      200.43      216.59     18.16 o 
   4  12   9     1148.45     1129.33     22.42 o 
   5  12   9      118.78      114.64     17.83 o 
   6  12   9      264.57      303.62     22.73 o 
   7  12   9      474.31      486.59     22.48 o 
   8  12   9       91.16       82.19     22.76 o 
   9  12   9      287.03      312.19     22.94 o 
  10  12   9        1.39       -4.51     22.30 o 
 -10  13   9       19.10       12.27     20.76 o 
  -9  13   9       13.00        8.91     17.26 o 
  -8  13   9      229.59      240.35     21.84 o 
  -7  13   9      815.04      752.41     21.50 o 
  -6  13   9     4385.16     4460.01     92.71 o 
  -5  13   9      676.66      634.27     19.00 o 
  -4  13   9     1407.94     1373.86     21.71 o 
  -3  13   9       82.72       85.67     15.49 o 
  -2  13   9        3.14        2.59     17.63 o 
  -1  13   9       12.30       14.69     16.06 o 
   0  13   9     4106.87     4182.15     51.88 o 
   1  13   9     1270.21     1367.12     20.85 o 
   2  13   9     5138.90     5042.15     43.87 o 
   3  13   9      349.93      368.97     19.53 o 
   4  13   9      485.04      434.47     22.29 o 
   5  13   9      803.12      837.06     22.43 o 
   6  13   9     1021.24     1052.90     22.34 o 
   7  13   9        1.75       -1.05     21.34 o 
   8  13   9     4893.47     4790.74     95.90 o 
   9  13   9      448.89      443.28     22.35 o 
  10  13   9       75.68       64.87     27.61 o 
 -10  14   9       65.87       53.08     20.79 o 
  -9  14   9      177.73      195.80     19.33 o 
  -8  14   9        0.47       -9.06     21.49 o 
  -7  14   9       95.36      120.30     18.29 o 
  -6  14   9      571.02      587.76     18.94 o 
  -5  14   9      774.72      787.39     20.51 o 
  -4  14   9      748.53      714.42     21.33 o 
  -3  14   9     2395.84     2248.54     29.99 o 
  -2  14   9     1597.86     1635.76     25.88 o 
  -1  14   9      706.92      705.72     20.76 o 
   0  14   9      571.73      582.85     18.96 o 
   1  14   9       76.73       75.34     17.55 o 
   2  14   9      162.29      203.48     19.53 o 
   3  14   9      317.23      302.80     20.38 o 
   4  14   9        0.38       -5.61     19.79 o 
   5  14   9      141.95      131.94     22.25 o 
   6  14   9       34.62       27.00     18.80 o 
   7  14   9      128.53      156.31     18.94 o 
   8  14   9      341.88      356.92     22.91 o 
   9  14   9      145.17      135.58     20.78 o 
 -10  15   9       11.78        5.96     23.05 o 
  -9  15   9        6.01       30.94     20.18 o 
  -8  15   9        0.73       -0.14     18.61 o 
  -7  15   9      394.74      416.75     18.50 o 
  -6  15   9     1950.40     1983.90     37.91 o 
  -5  15   9      841.25      826.75     21.81 o 
  -4  15   9       20.37       26.51     18.09 o 
  -3  15   9     2150.55     2098.78     28.86 o 
  -2  15   9      287.43      291.30     19.21 o 
  -1  15   9     2799.57     2815.25     29.39 o 
   0  15   9      433.29      475.78     18.43 o 
   1  15   9     5630.89     5817.29    113.69 o 
   2  15   9       86.36       87.54     21.76 o 
   3  15   9      411.50      462.39     19.24 o 
   4  15   9      213.36      213.18     19.48 o 
   5  15   9      470.11      494.36     19.36 o 
   6  15   9       14.59       25.05     23.51 o 
   7  15   9     3105.26     3093.59     68.11 o 
   8  15   9     1388.45     1383.39     33.60 o 
   9  15   9     2359.42     2105.07     82.87 o 
  -9  16   9      312.58      278.49     21.49 o 
  -8  16   9        6.61        8.62     19.28 o 
  -7  16   9      271.62      279.81     21.91 o 
  -6  16   9        8.80        6.32     18.43 o 
  -5  16   9     1438.42     1419.08     24.89 o 
  -4  16   9      147.88      173.87     20.23 o 
  -3  16   9       50.68       54.92     17.78 o 
  -2  16   9        4.50       -2.22     21.28 o 
  -1  16   9      258.33      262.80     20.68 o 
   0  16   9      184.57      190.37     21.20 o 
   1  16   9      125.75      134.50     19.57 o 
   2  16   9      332.31      363.99     20.30 o 
   3  16   9      171.20      196.25     18.48 o 
   4  16   9       96.02      105.48     19.78 o 
   5  16   9      238.61      272.58     20.99 o 
   6  16   9      910.97      947.76     23.59 o 
   7  16   9      319.65      353.15     21.59 o 
   8  16   9       27.29       11.53     24.50 o 
   9  16   9       16.30       27.46     27.48 o 
  -9  17   9       42.98       30.02     21.25 o 
  -8  17   9       61.92       72.94     23.49 o 
  -7  17   9       39.67       48.52     19.66 o 
  -6  17   9        3.66        8.89     17.77 o 
  -5  17   9      859.73      881.54     25.03 o 
  -4  17   9      681.49      689.36     21.47 o 
  -3  17   9      273.81      275.90     20.96 o 
  -2  17   9      320.44      330.09     20.19 o 
  -1  17   9     1106.09     1140.27     26.26 o 
   0  17   9     1170.34     1131.85     25.15 o 
   1  17   9     3198.13     3283.96     57.16 o 
   2  17   9     2712.91     2657.47     48.89 o 
   3  17   9      653.11      655.89     21.90 o 
   4  17   9     2491.21     2463.54     34.63 o 
   5  17   9       88.91       92.93     20.88 o 
   6  17   9      189.20      216.73     20.69 o 
   7  17   9     1554.52     1670.14     27.24 o 
   8  17   9      106.90      102.15     24.95 o 
  -8  18   9        3.01      -13.54     18.56 o 
  -7  18   9       24.36       36.97     21.33 o 
  -6  18   9      272.39      243.07     20.38 o 
  -5  18   9     1562.86     1603.80     27.46 o 
  -4  18   9       48.48       53.02     21.19 o 
  -3  18   9     1006.12     1005.76     23.56 o 
  -2  18   9       32.29       36.44     19.35 o 
  -1  18   9      557.89      595.57     25.76 o 
   0  18   9      492.39      547.50     23.56 o 
   1  18   9      851.69      834.07     23.70 o 
   2  18   9      237.63      251.66     19.33 o 
   3  18   9      251.70      264.17     23.96 o 
   4  18   9        1.37       -3.20     21.70 o 
   5  18   9       36.50       47.30     22.84 o 
   6  18   9     1179.13     1132.04     25.46 o 
   7  18   9      141.85      130.95     20.88 o 
   8  18   9       65.79       56.17     23.87 o 
  -8  19   9       67.47       48.39     23.26 o 
  -7  19   9        7.26       19.09     25.46 o 
  -6  19   9      177.82      158.50     20.70 o 
  -5  19   9      504.33      469.10     23.88 o 
  -4  19   9      732.72      795.73     23.89 o 
  -3  19   9      492.56      472.72     21.42 o 
  -2  19   9      800.62      796.96     23.54 o 
  -1  19   9      216.51      227.67     24.37 o 
   0  19   9      849.72      868.97     24.28 o 
   1  19   9       88.00       89.45     21.51 o 
   2  19   9     1073.16     1062.75     24.26 o 
   3  19   9      438.48      452.87     28.19 o 
   4  19   9       36.38       38.28     21.15 o 
   5  19   9      236.26      274.06     24.00 o 
   6  19   9      240.88      247.36     24.91 o 
   7  19   9       14.99       21.77     23.57 o 
  -7  20   9        1.54       10.44     24.27 o 
  -6  20   9     1442.81     1407.63     25.68 o 
  -5  20   9       46.51       26.86     24.45 o 
  -4  20   9      829.41      868.17     26.81 o 
  -3  20   9        1.68        0.33     23.79 o 
  -2  20   9      615.47      656.08     26.07 o 
  -1  20   9      391.03      393.28     25.00 o 
   0  20   9     1487.47     1560.27     32.20 o 
   1  20   9      334.79      321.49     21.94 o 
   2  20   9      180.93      181.25     23.71 o 
   3  20   9       22.33       23.83     20.98 o 
   4  20   9       31.74       38.75     23.66 o 
   5  20   9        4.79        9.23     22.57 o 
   6  20   9     1183.64     1157.82     26.58 o 
   7  20   9        4.28       11.94     22.51 o 
  -7  21   9       98.52       75.01     21.47 o 
  -6  21   9      116.90      113.59     23.35 o 
  -5  21   9      249.34      265.74     25.93 o 
  -4  21   9      567.16      599.94     24.76 o 
  -3  21   9      707.88      755.12     27.33 o 
  -2  21   9      208.02      249.67     24.58 o 
  -1  21   9       87.75      101.39     23.42 o 
   0  21   9      470.07      482.04     29.56 o 
   1  21   9      146.49      120.56     26.78 o 
   2  21   9      931.50      986.12     32.02 o 
   3  21   9       14.56       13.26     23.88 o 
   4  21   9       50.18       58.27     22.49 o 
   5  21   9      694.67      647.84     26.54 o 
   6  21   9      131.25      121.42     24.67 o 
  -6  22   9      333.96      328.64     26.74 o 
  -5  22   9        6.26       10.06     22.80 o 
  -4  22   9       93.95       90.81     24.08 o 
  -3  22   9       82.15      100.87     22.53 o 
  -2  22   9        0.43       14.95     24.72 o 
  -1  22   9     1867.34     1918.30     30.40 o 
   0  22   9       27.85       44.91     25.77 o 
   1  22   9      971.14      917.43     30.25 o 
   2  22   9      781.25      778.48     30.48 o 
   3  22   9        0.83       10.82     26.14 o 
   4  22   9       11.55        8.69     23.29 o 
   5  22   9      258.16      242.40     25.12 o 
  -5  23   9      147.67      123.56     25.81 o 
  -4  23   9       51.99       58.82     21.74 o 
  -3  23   9     1013.49      943.51     26.00 o 
  -2  23   9      370.59      346.21     25.44 o 
  -1  23   9      174.94      180.26     28.76 o 
   0  23   9     1156.16     1203.05     43.89 o 
   1  23   9      318.39      310.92     29.90 o 
   2  23   9      529.97      520.27     26.43 o 
   3  23   9      399.61      369.38     27.79 o 
   4  23   9       18.14       29.81     25.52 o 
  -3  24   9      304.13      317.04     24.60 o 
  -2  24   9       24.09       51.50     25.68 o 
  -1  24   9      828.05      769.11     31.53 o 
   0  24   9      161.13      158.63     27.60 o 
   1  24   9       45.22       45.15     27.57 o 
   2  24   9      387.66      349.39     25.67 o 
   3  24   9      618.15      485.99     29.39 o 
   0  25   9       21.69       41.51     29.87 o 
 -12   0  10     1409.16     1445.48     36.32 o 
 -10   0  10        3.33       20.91     24.99 o 
  -8   0  10      133.12      129.68     23.16 o 
  -6   0  10     9062.69     8740.78    121.76 o 
  -4   0  10      133.01      149.37     23.24 o 
  -2   0  10     8415.38     8371.62     67.20 o 
   0   0  10    10322.46     9694.12    111.49 o 
   2   0  10      462.90      464.59     25.29 o 
   4   0  10     1807.03     1782.90     28.05 o 
   6   0  10     1035.32     1023.48     26.94 o 
   8   0  10     2164.42     2224.81     32.46 o 
  10   0  10       45.85       64.87     26.67 o 
 -12   1  10      599.73      611.99     20.00 o 
 -11   1  10      619.84      605.37     21.51 o 
 -10   1  10     1127.14     1118.87     18.28 o 
  -9   1  10       26.39       30.86     16.67 o 
  -8   1  10      868.28      876.40     16.42 o 
  -7   1  10      906.90      918.35     19.39 o 
  -6   1  10      102.31       97.03     15.26 o 
  -5   1  10       13.08       20.87     14.07 o 
  -4   1  10      905.16      872.88     17.20 o 
  -3   1  10      311.04      375.41     15.51 o 
  -2   1  10     3623.91     3565.95     31.15 o 
  -1   1  10     3599.80     3975.67     49.46 o 
   0   1  10     5958.05     5561.92     47.05 o 
   1   1  10       25.61       28.62     15.07 o 
   2   1  10     3301.83     3195.99     28.04 o 
   3   1  10      153.42      182.72     14.31 o 
   4   1  10      654.21      603.77     16.60 o 
   5   1  10      371.55      343.09     15.88 o 
   6   1  10       32.55       44.81     14.31 o 
   7   1  10       12.23       25.75     15.67 o 
   8   1  10        6.57       16.60     18.46 o 
   9   1  10      116.69      126.10     16.84 o 
  10   1  10      227.36      224.10     19.74 o 
  11   1  10       24.59       20.03     19.49 o 
 -12   2  10        1.06        1.99     20.44 o 
 -11   2  10      211.42      193.79     17.85 o 
 -10   2  10      628.44      646.37     18.43 o 
  -9   2  10        5.64       16.46     17.63 o 
  -8   2  10       82.94       85.22     15.29 o 
  -7   2  10     2489.50     2520.96     22.65 o 
  -6   2  10     1179.38     1153.87     18.63 o 
  -5   2  10      812.88      800.66     16.50 o 
  -4   2  10      235.07      252.55     14.10 o 
  -3   2  10      428.10      439.00     16.23 o 
  -2   2  10     2984.50     2878.37     28.10 o 
  -1   2  10     3358.87     3229.04     37.07 o 
   0   2  10      143.52      115.28     14.53 o 
   1   2  10      251.91      241.31     14.99 o 
   2   2  10     3596.90     3366.83     27.29 o 
   3   2  10      235.09      221.29     17.37 o 
   4   2  10     1423.44     1346.27     18.39 o 
   5   2  10      326.78      345.86     15.51 o 
   6   2  10      495.75      503.79     16.95 o 
   7   2  10        9.72       15.08     17.59 o 
   8   2  10     1154.45     1203.12     22.44 o 
   9   2  10      296.64      309.99     19.05 o 
  10   2  10      425.35      431.36     20.20 o 
  11   2  10       14.21       31.34     21.71 o 
 -12   3  10      103.80      113.32     18.78 o 
 -11   3  10     1550.80     1662.22     24.06 o 
 -10   3  10     2387.44     2448.49     40.59 o 
  -9   3  10     1094.39     1131.35     19.68 o 
  -8   3  10        3.49       10.24     15.16 o 
  -7   3  10     1949.20     2022.93     27.09 o 
  -6   3  10      869.42      890.69     17.05 o 
  -5   3  10     5227.26     5070.24     54.53 o 
  -4   3  10     5163.05     4970.68     44.89 o 
  -3   3  10      559.71      577.76     15.38 o 
  -2   3  10      492.00      405.45     14.37 o 
  -1   3  10       62.14       50.27     13.23 o 
   0   3  10    13052.35    12777.48     88.24 o 
   1   3  10     9341.93     9365.10     52.74 o 
   2   3  10      445.93      400.95     16.42 o 
   3   3  10      541.05      506.06     17.69 o 
   4   3  10     6494.69     6237.93     30.49 o 
   5   3  10      736.12      726.41     18.67 o 
   6   3  10     1308.87     1216.08     18.53 o 
   7   3  10     3834.00     3857.15     36.78 o 
   8   3  10     1089.92     1065.73     18.95 o 
   9   3  10      171.73      187.58     19.60 o 
  10   3  10      251.93      245.72     19.91 o 
  11   3  10      198.37      177.74     21.27 o 
 -12   4  10      314.05      293.70     19.96 o 
 -11   4  10       26.83       44.13     18.23 o 
 -10   4  10     1128.42     1117.34     21.23 o 
  -9   4  10        1.14        5.15     16.67 o 
  -8   4  10      881.51      864.83     18.11 o 
  -7   4  10     2971.05     3047.42     27.68 o 
  -6   4  10      140.43      164.98     17.51 o 
  -5   4  10      349.51      361.12     14.86 o 
  -4   4  10      201.09      232.32     15.38 o 
  -3   4  10     2141.58     2136.44     21.73 o 
  -2   4  10      763.30      798.20     16.49 o 
  -1   4  10     1918.90     1777.40     28.64 o 
   0   4  10      401.43      388.17     14.55 o 
   1   4  10     1173.97     1162.84     17.86 o 
   2   4  10     4222.04     4295.24     38.80 o 
   3   4  10     2450.54     2326.59     23.40 o 
   4   4  10     3394.90     3252.20     26.14 o 
   5   4  10      688.47      659.29     17.97 o 
   6   4  10      293.73      314.51     17.92 o 
   7   4  10      683.33      665.64     18.82 o 
   8   4  10      641.55      666.44     19.64 o 
   9   4  10      528.88      567.03     22.01 o 
  10   4  10       61.08       70.28     19.35 o 
  11   4  10      122.71      123.16     23.58 o 
 -12   5  10       11.79       19.87     19.88 o 
 -11   5  10     2499.63     2412.40     31.66 o 
 -10   5  10        0.32        9.63     18.01 o 
  -9   5  10      132.52      152.63     18.35 o 
  -8   5  10      106.89      105.83     14.83 o 
  -7   5  10      599.00      661.17     18.34 o 
  -6   5  10     6276.28     6258.89     72.02 o 
  -5   5  10     2957.30     2833.66     31.81 o 
  -4   5  10     2834.25     2742.87     29.52 o 
  -3   5  10     3546.17     3358.70     34.17 o 
  -2   5  10      597.56      652.50     16.11 o 
  -1   5  10     3506.84     3482.48     28.35 o 
   0   5  10       19.46       11.39     14.15 o 
   1   5  10     8697.37     8240.92     61.78 o 
   2   5  10     3902.26     3807.23     26.03 o 
   3   5  10     2233.09     2068.69     22.49 o 
   4   5  10      146.56      155.34     17.27 o 
   5   5  10      842.18      839.54     20.20 o 
   6   5  10     1693.23     1591.30     23.61 o 
   7   5  10     2224.80     2181.22     25.27 o 
   8   5  10     1027.44      952.54     19.60 o 
   9   5  10      905.15      912.26     21.19 o 
  10   5  10        0.82       12.71     19.14 o 
  11   5  10     1463.40     1380.31     45.24 o 
 -12   6  10      295.10      269.85     21.09 o 
 -11   6  10        1.06       13.78     19.39 o 
 -10   6  10       39.21       63.37     18.31 o 
  -9   6  10       63.11       74.48     17.46 o 
  -8   6  10       43.74       51.77     15.75 o 
  -7   6  10      816.10      851.92     17.58 o 
  -6   6  10      535.42      527.02     17.09 o 
  -5   6  10      217.25      231.02     15.01 o 
  -4   6  10      894.64      858.22     16.29 o 
  -3   6  10      223.14      244.37     14.62 o 
  -2   6  10     3450.13     3500.95     38.29 o 
  -1   6  10     4461.31     4471.18     32.58 o 
   0   6  10       40.68       56.24     15.32 o 
   1   6  10      214.09      191.55     15.85 o 
   2   6  10      322.84      351.28     16.17 o 
   3   6  10     1015.91     1048.80     18.43 o 
   4   6  10        1.28        5.63     15.49 o 
   5   6  10      312.60      316.30     18.80 o 
   6   6  10       41.65       61.62     17.32 o 
   7   6  10      178.97      191.41     17.94 o 
   8   6  10      526.04      556.03     18.92 o 
   9   6  10        0.78        8.71     20.00 o 
  10   6  10       28.04       49.08     19.97 o 
  11   6  10        0.26        5.16     21.53 o 
 -11   7  10      172.98      153.75     18.44 o 
 -10   7  10       19.00       10.97     18.49 o 
  -9   7  10      973.52      954.15     20.71 o 
  -8   7  10      115.79       91.33     16.73 o 
  -7   7  10      991.27      986.69     19.58 o 
  -6   7  10     7539.04     7652.97     72.90 o 
  -5   7  10     1161.57     1056.00     17.21 o 
  -4   7  10     6241.97     6289.35     67.40 o 
  -3   7  10       62.74       62.94     16.99 o 
  -2   7  10     2335.39     2333.51     20.85 o 
  -1   7  10     3757.28     3706.35     33.18 o 
   0   7  10     3778.20     3615.70     26.80 o 
   1   7  10      124.56      139.58     17.18 o 
   2   7  10    11718.55    11344.63     72.59 o 
   3   7  10       61.42       67.50     16.31 o 
   4   7  10      520.24      581.71     18.05 o 
   5   7  10        3.23        9.84     15.66 o 
   6   7  10     4134.44     4264.79     33.61 o 
   7   7  10      263.27      258.65     17.03 o 
   8   7  10     1840.82     1813.19     22.26 o 
   9   7  10      167.95      181.19     20.21 o 
  10   7  10      381.18      379.72     21.62 o 
  11   7  10       41.45       59.34     18.72 o 
 -11   8  10      130.22      119.34     18.64 o 
 -10   8  10      290.42      312.40     19.45 o 
  -9   8  10      205.43      243.69     16.65 o 
  -8   8  10      860.56      907.58     18.77 o 
  -7   8  10      835.01      847.82     18.63 o 
  -6   8  10      324.27      324.87     16.77 o 
  -5   8  10       52.04       74.45     16.40 o 
  -4   8  10      269.93      256.64     16.83 o 
  -3   8  10       12.60        7.74     16.62 o 
  -2   8  10        1.61       14.48     15.94 o 
  -1   8  10     1197.84     1175.57     18.58 o 
   0   8  10      158.19      145.80     15.29 o 
   1   8  10      618.96      572.71     16.54 o 
   2   8  10      497.40      480.52     16.23 o 
   3   8  10      533.01      560.49     17.79 o 
   4   8  10     1278.13     1226.13     21.95 o 
   5   8  10      109.24      132.57     16.60 o 
   6   8  10      123.47      136.51     18.53 o 
   7   8  10       63.41      100.79     16.56 o 
   8   8  10     1260.11     1303.67     22.43 o 
   9   8  10        2.30       12.23     20.89 o 
  10   8  10        4.08        1.64     20.49 o 
 -11   9  10       52.93       68.60     19.82 o 
 -10   9  10       55.91       58.63     18.12 o 
  -9   9  10       21.27       45.31     17.97 o 
  -8   9  10      511.68      497.39     18.45 o 
  -7   9  10      615.72      606.66     17.83 o 
  -6   9  10     3807.73     3871.04     36.02 o 
  -5   9  10     1390.44     1284.60     19.61 o 
  -4   9  10     1592.77     1579.95     22.13 o 
  -3   9  10      508.58      479.68     17.94 o 
  -2   9  10      351.17      340.83     17.86 o 
  -1   9  10      582.03      524.56     16.57 o 
   0   9  10     1339.72     1236.98     19.31 o 
   1   9  10     1282.05     1291.98     19.62 o 
   2   9  10     2120.20     1999.66     22.83 o 
   3   9  10      288.84      285.41     17.49 o 
   4   9  10        8.14        4.44     16.68 o 
   5   9  10       93.49       85.86     15.90 o 
   6   9  10     1402.62     1506.60     21.79 o 
   7   9  10      548.31      564.44     18.57 o 
   8   9  10       21.19       21.47     19.19 o 
   9   9  10      205.48      230.23     21.06 o 
  10   9  10       19.09       22.14     19.56 o 
 -11  10  10     1453.05     1316.66     23.18 o 
 -10  10  10      174.90      171.11     18.93 o 
  -9  10  10       36.06       49.06     17.96 o 
  -8  10  10     1820.87     1941.18     23.92 o 
  -7  10  10      115.74      145.93     15.29 o 
  -6  10  10      333.87      343.07     16.03 o 
  -5  10  10      605.43      638.36     17.70 o 
  -4  10  10     1130.59     1229.57     20.48 o 
  -3  10  10       50.19       52.08     14.85 o 
  -2  10  10      494.56      495.83     19.65 o 
  -1  10  10       71.56       71.21     15.42 o 
   0  10  10     1728.36     1650.67     21.27 o 
   1  10  10       21.51       17.21     15.63 o 
   2  10  10        3.33        7.65     16.78 o 
   3  10  10      717.29      708.52     21.01 o 
   4  10  10       94.06       77.94     17.17 o 
   5  10  10     1287.39     1243.38     21.44 o 
   6  10  10      471.35      464.58     19.61 o 
   7  10  10      444.37      462.89     20.94 o 
   8  10  10      317.86      305.96     18.13 o 
   9  10  10      265.87      252.11     21.43 o 
  10  10  10       57.12       48.96     21.73 o 
 -11  11  10      459.86      409.91     23.30 o 
 -10  11  10       23.88       22.21     18.05 o 
  -9  11  10        2.13       26.20     18.60 o 
  -8  11  10        1.01        9.94     16.23 o 
  -7  11  10     1215.61     1182.95     20.28 o 
  -6  11  10     2996.85     2964.60     42.13 o 
  -5  11  10     5210.37     5088.96     76.44 o 
  -4  11  10      312.98      341.40     17.55 o 
  -3  11  10       58.65       61.42     18.76 o 
  -2  11  10     1090.71     1070.51     18.29 o 
  -1  11  10     2912.24     2857.02     46.13 o 
   0  11  10        1.04        3.69     17.64 o 
   1  11  10     2401.14     2372.75     24.14 o 
   2  11  10       24.40       13.20     16.28 o 
   3  11  10       51.40       55.87     20.42 o 
   4  11  10       24.79       34.19     17.22 o 
   5  11  10        3.96        4.45     17.41 o 
   6  11  10      697.79      732.89     21.71 o 
   7  11  10     1375.08     1328.88     21.54 o 
   8  11  10      336.26      312.81     21.04 o 
   9  11  10       28.67       51.38     23.94 o 
  10  11  10        8.69       12.78     20.48 o 
 -10  12  10      211.91      200.11     18.80 o 
  -9  12  10      193.88      195.78     20.19 o 
  -8  12  10        0.72        8.60     18.27 o 
  -7  12  10      636.40      623.59     20.13 o 
  -6  12  10       41.62       44.07     16.27 o 
  -5  12  10      284.80      269.17     20.12 o 
  -4  12  10      819.37      762.68     19.71 o 
  -3  12  10      406.54      392.19     18.37 o 
  -2  12  10      891.65      861.40     19.24 o 
  -1  12  10       19.66       24.09     15.59 o 
   0  12  10       40.07       47.74     16.81 o 
   1  12  10     1189.19     1153.35     20.20 o 
   2  12  10       92.43       97.60     18.99 o 
   3  12  10      652.73      699.66     20.35 o 
   4  12  10       15.49       20.84     18.02 o 
   5  12  10      472.86      478.41     21.32 o 
   6  12  10       84.54       92.74     17.56 o 
   7  12  10      159.01      149.97     20.87 o 
   8  12  10        3.92       26.71     19.17 o 
   9  12  10        0.01       12.32     23.98 o 
  10  12  10       18.23        8.58     24.07 o 
 -10  13  10      241.13      220.50     22.63 o 
  -9  13  10       49.08       60.82     17.82 o 
  -8  13  10       22.22       25.59     17.11 o 
  -7  13  10     2166.14     2255.34     36.46 o 
  -6  13  10       87.27       88.87     18.91 o 
  -5  13  10     3695.97     3834.14     62.38 o 
  -4  13  10      601.27      560.64     19.70 o 
  -3  13  10     1457.80     1405.30     22.98 o 
  -2  13  10      449.55      460.21     19.98 o 
  -1  13  10      342.23      359.70     19.57 o 
   0  13  10     1442.25     1395.95     20.58 o 
   1  13  10     5923.21     6042.18     52.85 o 
   2  13  10       29.90       25.88     19.07 o 
   3  13  10     2886.16     2928.36     30.40 o 
   4  13  10     1832.91     1827.93     24.38 o 
   5  13  10      628.52      636.92     22.44 o 
   6  13  10      553.47      549.83     22.56 o 
   7  13  10     2314.77     2381.71     48.94 o 
   8  13  10       96.30       95.92     20.62 o 
   9  13  10      801.28      731.87     24.23 o 
 -10  14  10        0.74        4.61     20.34 o 
  -9  14  10        2.00        4.03     21.73 o 
  -8  14  10        8.81       18.53     21.76 o 
  -7  14  10      210.45      187.66     17.55 o 
  -6  14  10     1131.55     1097.93     20.07 o 
  -5  14  10       29.59       37.47     17.21 o 
  -4  14  10      225.08      246.37     21.47 o 
  -3  14  10     1511.40     1512.77     23.51 o 
  -2  14  10     1090.85     1025.28     24.72 o 
  -1  14  10      848.96      878.62     23.57 o 
   0  14  10      250.37      244.40     20.49 o 
   1  14  10      701.02      756.59     19.38 o 
   2  14  10     1286.97     1378.13     25.45 o 
   3  14  10      145.26      164.98     20.56 o 
   4  14  10        0.22       10.66     21.86 o 
   5  14  10     1103.31     1126.81     22.99 o 
   6  14  10       74.00       60.72     18.48 o 
   7  14  10      846.47      795.66     24.86 o 
   8  14  10       40.12       42.85     22.21 o 
   9  14  10       18.23       20.86     23.73 o 
  -9  15  10       50.85       51.67     19.81 o 
  -8  15  10        3.94       18.31     19.41 o 
  -7  15  10       81.53       91.61     20.39 o 
  -6  15  10     2049.28     2048.40     42.14 o 
  -5  15  10      941.90      966.87     22.68 o 
  -4  15  10     1687.28     1643.38     24.08 o 
  -3  15  10      277.63      288.14     19.46 o 
  -2  15  10      215.80      223.58     21.89 o 
  -1  15  10       10.10       15.25     19.18 o 
   0  15  10     7283.35     7305.24     50.90 o 
   1  15  10      905.05      913.43     21.82 o 
   2  15  10     3793.17     3907.87     42.65 o 
   3  15  10        9.30       15.14     18.80 o 
   4  15  10      382.40      379.05     25.50 o 
   5  15  10       39.70       49.49     18.02 o 
   6  15  10      231.31      277.12     22.97 o 
   7  15  10      153.12      170.87     19.32 o 
   8  15  10      948.81     1005.35     28.07 o 
   9  15  10      242.11      212.11     24.99 o 
  -9  16  10      336.16      330.24     23.52 o 
  -8  16  10      173.09      183.29     25.54 o 
  -7  16  10       75.82       76.25     18.12 o 
  -6  16  10        1.40       -6.57     17.81 o 
  -5  16  10       35.23       26.72     18.42 o 
  -4  16  10      243.73      235.06     16.64 o 
  -3  16  10      424.55      468.82     18.39 o 
  -2  16  10       67.05       83.36     19.06 o 
  -1  16  10       60.74       65.18     19.57 o 
   0  16  10      124.58      135.90     17.74 o 
   1  16  10      273.73      297.33     19.50 o 
   2  16  10        0.07       13.15     20.65 o 
   3  16  10     1271.42     1288.45     27.89 o 
   4  16  10       38.12       53.41     21.25 o 
   5  16  10        0.94        9.55     19.19 o 
   6  16  10       16.60       22.93     19.86 o 
   7  16  10      404.12      397.73     22.08 o 
   8  16  10      350.96      308.10     24.17 o 
  -8  17  10        2.89       24.12     20.84 o 
  -7  17  10       82.33       75.41     22.89 o 
  -6  17  10      239.79      272.15     20.12 o 
  -5  17  10       98.16       88.19     19.84 o 
  -4  17  10      461.80      492.70     22.66 o 
  -3  17  10      749.86      778.95     21.95 o 
  -2  17  10      179.30      167.09     19.99 o 
  -1  17  10     2681.28     2663.74     30.02 o 
   0  17  10     3436.50     3423.00     34.39 o 
   1  17  10      554.66      555.30     25.23 o 
   2  17  10     1110.00     1157.15     23.20 o 
   3  17  10     1225.52     1204.40     23.92 o 
   4  17  10      140.94      158.96     23.91 o 
   5  17  10     1568.37     1566.23     26.91 o 
   6  17  10      597.94      639.91     23.69 o 
   7  17  10      956.94      930.41     23.29 o 
   8  17  10     1077.95     1029.85     28.59 o 
  -8  18  10        2.08        7.40     24.23 o 
  -7  18  10        1.99        9.89     19.13 o 
  -6  18  10      317.62      344.17     22.36 o 
  -5  18  10      113.92      134.16     19.01 o 
  -4  18  10     3052.20     3057.36     68.87 o 
  -3  18  10      205.73      201.50     21.88 o 
  -2  18  10      149.43      197.16     21.13 o 
  -1  18  10      111.74      147.85     25.47 o 
   0  18  10       38.84       38.79     22.31 o 
   1  18  10      203.08      192.17     21.79 o 
   2  18  10      102.83       98.08     24.57 o 
   3  18  10      177.10      156.87     22.38 o 
   4  18  10      161.65      155.66     21.44 o 
   5  18  10        7.64        1.51     20.23 o 
   6  18  10        5.78       13.00     22.70 o 
   7  18  10      197.25      158.39     24.44 o 
  -7  19  10       45.69       50.93     22.13 o 
  -6  19  10       89.80       96.24     25.22 o 
  -5  19  10      167.24      168.51     20.29 o 
  -4  19  10       15.12       36.67     20.93 o 
  -3  19  10      192.52      214.93     22.48 o 
  -2  19  10      387.27      426.51     26.35 o 
  -1  19  10      887.44      930.28     25.90 o 
   0  19  10       48.72       54.89     20.39 o 
   1  19  10      570.04      606.61     26.28 o 
   2  19  10      138.87      128.76     19.78 o 
   3  19  10       16.93       33.25     21.98 o 
   4  19  10      124.11      154.61     22.09 o 
   5  19  10      228.36      241.96     20.60 o 
   6  19  10      259.73      294.35     24.03 o 
   7  19  10      157.01      152.16     23.49 o 
  -7  20  10     1222.66     1065.44     29.96 o 
  -6  20  10        6.99       26.85     22.59 o 
  -5  20  10      897.46      893.02     28.38 o 
  -4  20  10       23.83       32.12     24.87 o 
  -3  20  10      526.20      533.66     24.17 o 
  -2  20  10       16.44       19.38     20.26 o 
  -1  20  10     1696.07     1751.05     28.46 o 
   0  20  10       75.73       77.92     24.46 o 
   1  20  10       18.34       21.85     22.71 o 
   2  20  10        2.16        5.16     23.82 o 
   3  20  10       26.74       18.64     25.08 o 
   4  20  10      185.81      218.28     24.50 o 
   5  20  10      112.73      118.10     25.23 o 
   6  20  10        9.84       24.43     23.90 o 
  -6  21  10      119.90       84.56     23.24 o 
  -5  21  10      333.24      308.06     23.44 o 
  -4  21  10      102.64      128.31     25.60 o 
  -3  21  10       29.34       37.96     21.61 o 
  -2  21  10      790.11      802.70     24.09 o 
  -1  21  10      959.60      970.63     25.67 o 
   0  21  10        2.86       12.25     29.95 o 
   1  21  10      351.84      407.35     28.20 o 
   2  21  10      305.00      301.47     26.99 o 
   3  21  10      271.49      314.50     23.87 o 
   4  21  10       17.39       21.89     27.67 o 
   5  21  10      127.47      133.73     27.67 o 
  -5  22  10        3.26       25.50     24.76 o 
  -4  22  10      182.81      153.45     23.31 o 
  -3  22  10      298.77      307.61     26.87 o 
  -2  22  10      106.96      107.45     21.92 o 
  -1  22  10      185.26      208.38     25.82 o 
   0  22  10      988.33     1050.18     31.85 o 
   1  22  10       79.39       80.57     26.08 o 
   2  22  10        3.34        0.85     25.23 o 
   3  22  10      171.07      178.49     23.45 o 
   4  22  10       47.69       52.54     26.04 o 
  -4  23  10      334.36      269.33     24.46 o 
  -3  23  10       44.90       50.89     25.28 o 
  -2  23  10      446.28      406.87     25.07 o 
  -1  23  10      845.01      777.65     31.34 o 
   0  23  10      732.11      621.23     27.59 o 
   1  23  10      921.33      849.04     33.59 o 
   2  23  10       64.05       31.80     27.35 o 
   3  23  10      414.95      422.42     30.34 o 
  -2  24  10       13.89       11.41     24.33 o 
  -1  24  10       20.36        9.04     27.07 o 
   0  24  10      372.26      356.35     29.11 o 
   1  24  10       83.26       68.25     29.32 o 
 -11   0  11        1.03       -4.50     27.38 o 
  -9   0  11       12.03       21.31     20.33 o 
  -7   0  11     2948.16     3006.23     33.84 o 
  -5   0  11     1692.97     1668.30     37.37 o 
  -3   0  11     1228.83     1145.25     30.64 o 
  -1   0  11    17105.25    17298.29    354.32 o 
   1   0  11       12.71        7.81     19.24 o 
   3   0  11      636.13      584.24     24.12 o 
   5   0  11     1774.71     1743.64     26.80 o 
   7   0  11      876.14      900.36     27.26 o 
   9   0  11        8.46       18.33     29.99 o 
  11   0  11      494.91      420.39     41.05 o 
 -12   1  11       72.67       55.60     22.22 o 
 -11   1  11      268.88      290.36     17.94 o 
 -10   1  11       47.00       57.86     17.50 o 
  -9   1  11      206.39      221.47     17.60 o 
  -8   1  11       77.56       90.73     16.41 o 
  -7   1  11      758.28      756.86     18.81 o 
  -6   1  11      397.56      395.96     16.37 o 
  -5   1  11       37.46       52.63     13.49 o 
  -4   1  11      297.97      314.73     15.45 o 
  -3   1  11       90.38       86.07     13.86 o 
  -2   1  11      115.92      126.37     14.28 o 
  -1   1  11     8061.12     7855.05     75.84 o 
   0   1  11       31.44       33.74     13.74 o 
   1   1  11     6138.05     5987.15     46.91 o 
   2   1  11      282.40      262.19     15.84 o 
   3   1  11     1083.36     1119.17     18.87 o 
   4   1  11     1433.75     1384.40     19.60 o 
   5   1  11     4323.04     4278.29     27.65 o 
   6   1  11      145.05      157.48     16.29 o 
   7   1  11     3590.19     3542.25     33.24 o 
   8   1  11       24.67       29.31     18.73 o 
   9   1  11       82.71       87.47     18.07 o 
  10   1  11        5.23       21.01     19.85 o 
  11   1  11      230.80      230.41     23.17 o 
 -11   2  11      190.27      183.89     18.23 o 
 -10   2  11      120.76      111.86     16.60 o 
  -9   2  11      190.19      187.35     17.62 o 
  -8   2  11      225.28      237.12     18.72 o 
  -7   2  11      129.41      136.33     16.12 o 
  -6   2  11      265.72      246.97     15.47 o 
  -5   2  11      128.38      116.02     13.77 o 
  -4   2  11      263.68      271.46     15.69 o 
  -3   2  11      102.87       92.84     14.06 o 
  -2   2  11      827.07      776.72     15.49 o 
  -1   2  11     6170.50     6035.73     62.96 o 
   0   2  11     2621.74     2754.55     35.61 o 
   1   2  11      214.05      235.48     16.53 o 
   2   2  11      645.81      669.00     17.27 o 
   3   2  11     1188.73     1096.44     18.87 o 
   4   2  11     1612.15     1602.00     19.39 o 
   5   2  11       15.01       22.04     16.08 o 
   6   2  11       71.84       77.55     15.98 o 
   7   2  11      130.07      159.12     17.57 o 
   8   2  11      726.39      678.62     19.72 o 
   9   2  11     1047.90     1034.75     20.83 o 
  10   2  11        1.66        2.55     21.01 o 
  11   2  11       43.48       49.08     20.50 o 
 -11   3  11      246.48      266.39     19.22 o 
 -10   3  11      402.29      433.97     19.29 o 
  -9   3  11     1120.53     1182.19     19.30 o 
  -8   3  11     1370.57     1414.17     28.20 o 
  -7   3  11       11.11       22.32     15.06 o 
  -6   3  11     1222.44     1192.56     17.60 o 
  -5   3  11      322.48      311.06     15.38 o 
  -4   3  11        6.10       10.75     14.68 o 
  -3   3  11     1392.20     1299.40     17.49 o 
  -2   3  11     1449.20     1362.65     19.25 o 
  -1   3  11     2323.96     2155.81     20.81 o 
   0   3  11     4558.38     4253.14     31.52 o 
   1   3  11     5515.89     5378.14     41.52 o 
   2   3  11     1693.58     1658.78     20.85 o 
   3   3  11     1604.65     1506.69     20.29 o 
   4   3  11       14.32       18.09     13.97 o 
   5   3  11     2239.86     2210.77     25.01 o 
   6   3  11     4597.39     4511.03     43.45 o 
   7   3  11     2410.65     2373.30     22.70 o 
   8   3  11      869.30      848.42     19.71 o 
   9   3  11       44.91       47.52     19.19 o 
  10   3  11        4.15       19.45     22.43 o 
  11   3  11      421.35      417.67     22.83 o 
 -11   4  11      624.65      639.80     22.18 o 
 -10   4  11      281.98      299.05     19.11 o 
  -9   4  11     1389.55     1413.63     23.01 o 
  -8   4  11      254.93      241.24     16.88 o 
  -7   4  11      637.11      635.33     16.53 o 
  -6   4  11     2414.22     2363.49     22.60 o 
  -5   4  11      321.73      311.39     16.98 o 
  -4   4  11      145.58      141.47     14.75 o 
  -3   4  11      448.14      441.28     17.99 o 
  -2   4  11      803.31      785.95     16.54 o 
  -1   4  11      343.03      333.80     15.07 o 
   0   4  11      630.20      585.66     16.30 o 
   1   4  11      295.83      270.71     15.20 o 
   2   4  11       12.81       25.18     16.11 o 
   3   4  11     4677.37     4531.75     30.34 o 
   4   4  11     1326.01     1323.34     20.74 o 
   5   4  11      749.40      772.81     19.50 o 
   6   4  11      205.83      201.41     17.62 o 
   7   4  11      429.07      470.41     17.13 o 
   8   4  11        2.01       13.45     18.15 o 
   9   4  11      185.34      216.65     19.77 o 
  10   4  11        9.22        8.44     20.04 o 
 -11   5  11      324.18      303.28     21.55 o 
 -10   5  11      880.08      940.93     18.89 o 
  -9   5  11      829.45      816.67     18.76 o 
  -8   5  11      907.86      973.36     19.66 o 
  -7   5  11      601.09      603.89     17.86 o 
  -6   5  11     1412.04     1441.49     20.51 o 
  -5   5  11     5948.06     5790.96     69.03 o 
  -4   5  11     1569.24     1532.68     19.76 o 
  -3   5  11      799.21      769.09     18.86 o 
  -2   5  11     2978.56     2688.17     41.76 o 
  -1   5  11       44.23       53.84     15.71 o 
   0   5  11    12071.33    11658.36     92.61 o 
   1   5  11     2267.68     2173.33     20.87 o 
   2   5  11     4001.81     3830.18     30.18 o 
   3   5  11     7082.59     7034.17     78.88 o 
   4   5  11     1639.54     1613.36     21.76 o 
   5   5  11      485.76      511.47     18.16 o 
   6   5  11     6771.07     6762.06     81.18 o 
   7   5  11     2386.62     2334.99     25.42 o 
   8   5  11      815.71      826.31     20.32 o 
   9   5  11      242.46      249.35     21.13 o 
  10   5  11      729.59      747.60     24.07 o 
 -11   6  11       69.79       63.75     17.52 o 
 -10   6  11      246.24      258.43     19.41 o 
  -9   6  11       54.38       70.12     15.82 o 
  -8   6  11     1318.11     1337.18     20.43 o 
  -7   6  11     1030.00     1066.78     19.60 o 
  -6   6  11      213.46      214.63     15.12 o 
  -5   6  11        2.32       17.67     14.66 o 
  -4   6  11        0.82        7.75     15.02 o 
  -3   6  11      306.05      289.67     15.62 o 
  -2   6  11       22.40       32.55     14.74 o 
  -1   6  11     1063.42     1102.25     18.20 o 
   0   6  11     1320.95     1387.09     19.56 o 
   1   6  11     1357.87     1254.44     18.70 o 
   2   6  11      115.93      108.95     17.98 o 
   3   6  11        2.21        3.69     16.41 o 
   4   6  11     1136.49     1137.80     21.43 o 
   5   6  11     2436.75     2395.30     27.04 o 
   6   6  11      447.23      473.47     18.86 o 
   7   6  11       31.21       49.08     19.10 o 
   8   6  11       13.05       17.47     18.32 o 
   9   6  11      333.53      359.87     20.34 o 
  10   6  11       15.30        8.68     22.05 o 
 -11   7  11      226.18      248.77     21.04 o 
 -10   7  11       82.44       88.20     18.13 o 
  -9   7  11      261.40      254.47     17.02 o 
  -8   7  11     1423.55     1433.49     20.67 o 
  -7   7  11     1323.90     1268.76     18.38 o 
  -6   7  11      459.23      453.04     16.60 o 
  -5   7  11     4847.94     4795.77     43.50 o 
  -4   7  11     1097.44     1041.72     18.18 o 
  -3   7  11     2096.94     2037.97     20.18 o 
  -2   7  11      732.42      716.83     17.01 o 
  -1   7  11     3325.64     3181.63     32.06 o 
   0   7  11      495.12      471.07     16.49 o 
   1   7  11     3638.94     3661.84     26.30 o 
   2   7  11     1160.18     1185.45     19.42 o 
   3   7  11      573.88      554.62     17.16 o 
   4   7  11      124.47      143.99     17.53 o 
   5   7  11     2439.19     2527.33     26.40 o 
   6   7  11     1361.74     1400.82     21.57 o 
   7   7  11     6176.48     6165.12     52.95 o 
   8   7  11      332.77      367.59     20.69 o 
   9   7  11     1170.00     1132.03     21.98 o 
  10   7  11      206.01      194.63     19.69 o 
 -11   8  11      325.05      315.51     19.49 o 
 -10   8  11       30.49       22.90     17.69 o 
  -9   8  11      168.02      196.27     17.56 o 
  -8   8  11      529.52      534.36     17.46 o 
  -7   8  11     1045.77     1104.22     19.56 o 
  -6   8  11       96.70       89.50     16.53 o 
  -5   8  11     1957.87     1935.88     21.61 o 
  -4   8  11      130.88      115.15     16.21 o 
  -3   8  11      863.53      876.98     18.17 o 
  -2   8  11      929.84      952.15     18.36 o 
  -1   8  11     1100.05     1132.40     18.54 o 
   0   8  11     1661.43     1636.79     21.47 o 
   1   8  11     1438.40     1355.07     19.50 o 
   2   8  11      234.10      239.25     18.03 o 
   3   8  11     1204.02     1181.05     19.42 o 
   4   8  11      425.75      415.65     18.88 o 
   5   8  11      949.82      921.68     22.61 o 
   6   8  11      149.70      151.17     19.41 o 
   7   8  11      262.54      264.50     18.72 o 
   8   8  11       51.23       53.59     17.86 o 
   9   8  11      774.06      727.79     21.84 o 
  10   8  11       25.98       20.71     20.10 o 
 -11   9  11      278.14      249.79     22.18 o 
 -10   9  11       22.54       31.91     18.90 o 
  -9   9  11      118.52      127.88     17.95 o 
  -8   9  11       79.27       76.64     15.93 o 
  -7   9  11     2000.74     1954.44     25.84 o 
  -6   9  11     5064.52     5008.03     41.37 o 
  -5   9  11     2967.95     3003.94     23.82 o 
  -4   9  11     2603.60     2533.91     22.14 o 
  -3   9  11       57.29       61.77     15.58 o 
  -2   9  11       98.45      113.27     17.76 o 
  -1   9  11      935.75      932.20     18.24 o 
   0   9  11      159.96      173.22     16.10 o 
   1   9  11      432.61      419.86     17.52 o 
   2   9  11       38.28       53.91     15.97 o 
   3   9  11        5.33        7.40     14.90 o 
   4   9  11      445.79      448.05     18.57 o 
   5   9  11      912.35      925.88     21.91 o 
   6   9  11       30.48       53.52     19.04 o 
   7   9  11     1286.44     1303.90     20.89 o 
   8   9  11     1661.20     1670.65     22.02 o 
   9   9  11       37.23       36.23     19.52 o 
  10   9  11      130.82      136.28     23.81 o 
 -10  10  11     1050.42     1063.39     22.89 o 
  -9  10  11      643.32      674.90     19.78 o 
  -8  10  11      195.84      209.81     16.58 o 
  -7  10  11     1840.64     1842.42     22.93 o 
  -6  10  11       17.24        5.56     16.76 o 
  -5  10  11      657.54      696.80     17.13 o 
  -4  10  11      151.99      132.88     15.72 o 
  -3  10  11      217.24      256.63     17.03 o 
  -2  10  11     1806.37     1759.68     22.30 o 
  -1  10  11      416.63      406.43     17.15 o 
   0  10  11     1606.40     1596.00     20.49 o 
   1  10  11       81.01       77.22     16.88 o 
   2  10  11       23.56       29.03     16.30 o 
   3  10  11      868.12      850.57     18.75 o 
   4  10  11     1439.67     1483.25     21.22 o 
   5  10  11     1133.86     1138.28     25.53 o 
   6  10  11       71.25       80.10     22.91 o 
   7  10  11       76.14       95.08     18.01 o 
   8  10  11      818.71      851.49     23.94 o 
   9  10  11       52.14       59.88     20.23 o 
  10  10  11       56.08       40.49     21.69 o 
 -10  11  11      102.44       97.43     21.14 o 
  -9  11  11        3.68       22.81     20.80 o 
  -8  11  11       50.89       64.58     18.67 o 
  -7  11  11      120.74      112.20     17.42 o 
  -6  11  11     3659.80     3680.84     48.74 o 
  -5  11  11     2031.99     2075.01     28.46 o 
  -4  11  11      117.62      138.91     16.82 o 
  -3  11  11     2086.79     2079.04     31.66 o 
  -2  11  11       85.08       95.55     18.00 o 
  -1  11  11      295.39      294.35     16.74 o 
   0  11  11      294.89      286.51     18.89 o 
   1  11  11      493.72      471.41     17.16 o 
   2  11  11      398.65      412.49     18.14 o 
   3  11  11      116.71      131.10     17.01 o 
   4  11  11      164.59      162.37     19.95 o 
   5  11  11      399.48      383.32     21.11 o 
   6  11  11      304.58      314.42     21.08 o 
   7  11  11      792.07      863.72     24.14 o 
   8  11  11      774.20      701.49     23.94 o 
   9  11  11       36.44       49.55     24.42 o 
 -10  12  11      298.24      315.51     24.78 o 
  -9  12  11      224.19      259.59     20.60 o 
  -8  12  11      776.74      770.72     19.99 o 
  -7  12  11       53.77       42.81     16.82 o 
  -6  12  11      481.13      463.66     19.64 o 
  -5  12  11      278.12      296.98     20.41 o 
  -4  12  11      275.57      295.49     18.95 o 
  -3  12  11       36.87       35.93     20.18 o 
  -2  12  11     2995.80     2879.57     54.41 o 
  -1  12  11     2060.45     1985.50     24.84 o 
   0  12  11     4287.68     4336.68     50.40 o 
   1  12  11      226.90      241.71     18.39 o 
   2  12  11      219.78      220.68     18.21 o 
   3  12  11       56.91       58.57     19.34 o 
   4  12  11     1231.90     1246.26     22.57 o 
   5  12  11       34.07       37.52     17.18 o 
   6  12  11      448.19      437.56     20.49 o 
   7  12  11        0.21        9.72     17.20 o 
   8  12  11      379.91      405.38     21.19 o 
   9  12  11       22.85       44.76     23.14 o 
 -10  13  11      204.27      197.99     21.28 o 
  -9  13  11        6.21       21.03     18.67 o 
  -8  13  11      144.08      143.92     20.01 o 
  -7  13  11       12.72        0.58     21.31 o 
  -6  13  11     3099.69     3048.95     51.95 o 
  -5  13  11      162.32      165.39     18.75 o 
  -4  13  11     2634.35     2727.53     45.98 o 
  -3  13  11      658.39      623.27     18.72 o 
  -2  13  11      311.82      299.50     17.88 o 
  -1  13  11      919.27      927.52     22.21 o 
   0  13  11     3059.24     3101.09     37.37 o 
   1  13  11     2065.28     2068.19     22.60 o 
   2  13  11      981.38     1041.35     23.48 o 
   3  13  11      966.62      975.71     22.82 o 
   4  13  11     1649.46     1665.17     25.51 o 
   5  13  11      106.45      118.87     19.02 o 
   6  13  11     1115.65     1118.15     23.31 o 
   7  13  11       61.63       54.56     22.91 o 
   8  13  11     1597.93     1580.11     50.12 o 
   9  13  11      133.40      153.65     25.59 o 
  -9  14  11       68.22       92.82     20.70 o 
  -8  14  11        0.41      -15.03     21.13 o 
  -7  14  11      337.67      335.97     21.16 o 
  -6  14  11      180.47      171.03     18.22 o 
  -5  14  11     1191.75     1193.87     21.33 o 
  -4  14  11     1245.26     1258.08     22.94 o 
  -3  14  11      354.53      378.95     20.49 o 
  -2  14  11        0.61       11.19     22.62 o 
  -1  14  11     1865.36     1882.70     24.39 o 
   0  14  11     1293.82     1321.07     24.04 o 
   1  14  11      190.31      191.29     17.79 o 
   2  14  11        3.17       18.44     19.64 o 
   3  14  11        7.41        8.60     22.24 o 
   4  14  11      371.36      374.29     22.07 o 
   5  14  11      406.41      390.66     20.15 o 
   6  14  11        1.16        4.94     20.40 o 
   7  14  11        0.39        4.70     20.66 o 
   8  14  11      650.67      571.11     23.87 o 
  -9  15  11      163.94      188.16     24.84 o 
  -8  15  11        3.18       16.24     22.91 o 
  -7  15  11      479.01      520.01     19.96 o 
  -6  15  11     2310.20     2346.98     56.05 o 
  -5  15  11     1271.60     1292.20     22.11 o 
  -4  15  11      456.15      471.83     19.29 o 
  -3  15  11     1656.44     1597.34     26.15 o 
  -2  15  11       11.18       17.90     24.49 o 
  -1  15  11      922.01      945.96     19.69 o 
   0  15  11      302.44      297.42     19.11 o 
   1  15  11     6662.00     6657.37     76.16 o 
   2  15  11      111.97      115.86     18.59 o 
   3  15  11     2985.00     3067.80     36.58 o 
   4  15  11      815.97      867.94     24.19 o 
   5  15  11      839.29      824.67     21.23 o 
   6  15  11        7.99       22.36     22.72 o 
   7  15  11      675.41      699.62     24.62 o 
   8  15  11      559.68      552.52     33.26 o 
  -8  16  11       28.21       27.13     21.76 o 
  -7  16  11      194.62      208.86     21.78 o 
  -6  16  11        5.51        2.01     20.12 o 
  -5  16  11      240.27      266.48     20.53 o 
  -4  16  11      456.55      461.86     22.20 o 
  -3  16  11      307.22      323.68     19.88 o 
  -2  16  11        0.23        6.44     24.69 o 
  -1  16  11      379.49      412.50     21.46 o 
   0  16  11     4369.91     4487.31     32.00 o 
   1  16  11      133.76      137.77     21.73 o 
   2  16  11       65.90       59.97     19.08 o 
   3  16  11      162.84      163.79     19.38 o 
   4  16  11     1081.27     1101.31     28.47 o 
   5  16  11       37.20       53.44     22.64 o 
   6  16  11       12.56       14.96     20.45 o 
   7  16  11      376.00      396.24     24.17 o 
   8  16  11      428.96      394.24     24.07 o 
  -8  17  11      549.20      525.26     24.65 o 
  -7  17  11      378.11      410.08     24.18 o 
  -6  17  11      156.52      146.23     22.82 o 
  -5  17  11      554.71      521.92     21.21 o 
  -4  17  11        5.89        8.76     19.56 o 
  -3  17  11        4.86       20.26     20.70 o 
  -2  17  11      293.92      316.85     20.34 o 
  -1  17  11     1104.48     1122.78     22.94 o 
   0  17  11      766.38      764.19     21.84 o 
   1  17  11     2663.24     2754.08     39.47 o 
   2  17  11      507.69      562.65     21.80 o 
   3  17  11      265.45      286.82     22.77 o 
   4  17  11      656.92      687.36     25.15 o 
   5  17  11       12.49       13.90     21.39 o 
   6  17  11     1795.26     1849.25     52.85 o 
   7  17  11       71.98       65.76     23.95 o 
  -7  18  11        7.25        8.35     22.29 o 
  -6  18  11      251.04      236.22     23.70 o 
  -5  18  11      196.41      207.21     24.84 o 
  -4  18  11       18.11        9.64     19.75 o 
  -3  18  11     1279.42     1263.95     27.33 o 
  -2  18  11      119.70      108.37     23.50 o 
  -1  18  11       20.61       24.46     24.10 o 
   0  18  11      968.95     1018.89     26.94 o 
   1  18  11     1148.55     1134.24     26.53 o 
   2  18  11      316.63      317.50     25.36 o 
   3  18  11        0.67        2.54     20.60 o 
   4  18  11        6.06       11.29     21.35 o 
   5  18  11       27.44       36.72     23.61 o 
   6  18  11       47.94       58.14     26.99 o 
   7  18  11      179.22      154.30     28.39 o 
  -7  19  11       56.75       46.55     23.53 o 
  -6  19  11      111.35      145.40     22.65 o 
  -5  19  11      193.87      190.28     25.50 o 
  -4  19  11      152.58      153.70     19.16 o 
  -3  19  11      459.23      462.33     23.60 o 
  -2  19  11      222.86      236.44     24.62 o 
  -1  19  11        0.32       -2.67     25.47 o 
   0  19  11     1811.81     1909.13     30.41 o 
   1  19  11       91.54      108.99     22.94 o 
   2  19  11      851.95      896.61     23.55 o 
   3  19  11        1.26       -5.11     27.96 o 
   4  19  11       31.27       13.67     23.48 o 
   5  19  11      269.91      291.61     23.72 o 
   6  19  11     1563.87     1408.86     27.56 o 
  -6  20  11      360.37      315.70     22.91 o 
  -5  20  11        5.18       15.74     24.02 o 
  -4  20  11      524.09      473.63     23.52 o 
  -3  20  11      385.54      380.05     24.05 o 
  -2  20  11      794.67      802.49     29.10 o 
  -1  20  11       18.52       40.18     25.84 o 
   0  20  11     1660.89     1636.27     28.56 o 
   1  20  11       30.25       44.37     25.99 o 
   2  20  11       72.23      100.29     26.83 o 
   3  20  11        0.03       10.07     24.66 o 
   4  20  11       19.04       28.75     23.09 o 
   5  20  11       89.85      113.46     23.16 o 
  -5  21  11        5.61       20.66     23.08 o 
  -4  21  11       27.53       44.56     26.26 o 
  -3  21  11       45.55       38.77     23.18 o 
  -2  21  11       65.95       63.41     22.59 o 
  -1  21  11      319.44      308.77     23.10 o 
   0  21  11      886.67      904.52     41.45 o 
   1  21  11        3.10       10.73     25.85 o 
   2  21  11      466.42      446.39     26.20 o 
   3  21  11        0.45       -4.75     24.74 o 
   4  21  11      149.21      147.54     26.47 o 
  -4  22  11        0.10      -11.03     26.13 o 
  -3  22  11       17.18       28.11     25.02 o 
  -2  22  11      184.03      188.45     24.67 o 
  -1  22  11      489.88      482.72     27.93 o 
   0  22  11      377.98      362.98     34.09 o 
   1  22  11      875.90      802.68     34.80 o 
   2  22  11      146.53      154.77     29.68 o 
   3  22  11       45.76       40.59     23.07 o 
  -2  23  11      278.45      240.43     28.45 o 
  -1  23  11      164.96      186.02     28.00 o 
   0  23  11      619.87      579.38     31.74 o 
   1  23  11      383.03      361.70     32.44 o 
 -10   0  12        3.43      -10.11     29.64 o 
  -8   0  12     1000.52     1002.84     39.98 o 
  -6   0  12     1247.36     1261.05     24.99 o 
  -4   0  12      414.22      381.20     21.26 o 
  -2   0  12     1801.48     1681.69     30.04 o 
   0   0  12     3574.86     3676.81     33.68 o 
   2   0  12     1826.20     1945.89     40.49 o 
   4   0  12     2799.95     2829.32     33.12 o 
   6   0  12      624.28      654.97     24.17 o 
   8   0  12      296.94      298.33     30.09 o 
  10   0  12      489.53      503.96     33.72 o 
 -11   1  12        1.05        9.80     18.89 o 
 -10   1  12      552.73      531.10     19.72 o 
  -9   1  12      248.75      247.43     17.31 o 
  -8   1  12     1512.28     1609.60     24.99 o 
  -7   1  12      892.70      872.00     17.66 o 
  -6   1  12     2528.78     2605.64     21.23 o 
  -5   1  12      800.80      821.19     15.80 o 
  -4   1  12     1015.44      941.01     16.96 o 
  -3   1  12      314.01      332.36     16.48 o 
  -2   1  12     1230.19     1156.40     17.69 o 
  -1   1  12      956.98      949.56     16.58 o 
   0   1  12     7611.10     7438.41     63.29 o 
   1   1  12      814.58      802.17     16.74 o 
   2   1  12       66.87       70.30     13.89 o 
   3   1  12      784.59      737.89     17.89 o 
   4   1  12      373.77      373.30     15.47 o 
   5   1  12      340.51      362.15     18.49 o 
   6   1  12     1254.51     1223.94     20.39 o 
   7   1  12        1.24        9.38     17.53 o 
   8   1  12      194.03      177.98     15.85 o 
   9   1  12        1.33       -0.10     16.51 o 
  10   1  12        3.02       -1.62     21.72 o 
 -11   2  12        2.23        0.76     18.93 o 
 -10   2  12       20.88       25.94     15.65 o 
  -9   2  12     1289.91     1300.09     20.48 o 
  -8   2  12       43.57       42.88     16.84 o 
  -7   2  12      183.62      184.18     16.53 o 
  -6   2  12      482.28      478.62     16.38 o 
  -5   2  12       23.25       28.40     15.33 o 
  -4   2  12      263.34      259.65     15.94 o 
  -3   2  12      435.83      434.44     16.18 o 
  -2   2  12      608.74      583.59     15.23 o 
  -1   2  12      907.09      886.05     17.11 o 
   0   2  12      328.96      302.29     16.88 o 
   1   2  12      976.18      903.87     17.73 o 
   2   2  12     1299.37     1233.62     19.17 o 
   3   2  12        3.82       13.31     14.70 o 
   4   2  12      187.76      188.23     16.08 o 
   5   2  12      125.72      131.57     17.66 o 
   6   2  12     3633.42     3762.62     25.11 o 
   7   2  12      133.82      149.10     18.86 o 
   8   2  12      116.55      119.51     17.54 o 
   9   2  12        6.36       -1.47     19.45 o 
  10   2  12      298.79      282.68     19.76 o 
 -11   3  12      137.76      143.01     17.47 o 
 -10   3  12      506.02      525.99     19.71 o 
  -9   3  12     1023.79     1003.41     19.22 o 
  -8   3  12      735.70      790.33     17.05 o 
  -7   3  12     4128.21     4115.31     45.64 o 
  -6   3  12        7.37       17.47     15.55 o 
  -5   3  12      952.60      965.55     17.99 o 
  -4   3  12     2089.42     2077.31     22.87 o 
  -3   3  12      166.04      161.47     15.27 o 
  -2   3  12      924.42      872.61     16.76 o 
  -1   3  12     3736.48     3615.89     60.08 o 
   0   3  12     6420.83     6029.68     52.74 o 
   1   3  12     3741.56     3606.82     30.88 o 
   2   3  12     1160.38     1169.33     17.99 o 
   3   3  12      606.45      596.27     18.45 o 
   4   3  12     1009.90      996.69     19.98 o 
   5   3  12     3727.98     3827.86     33.17 o 
   6   3  12      164.41      158.56     17.54 o 
   7   3  12       21.84       32.01     16.39 o 
   8   3  12      262.21      308.74     19.31 o 
   9   3  12      600.74      607.00     20.66 o 
  10   3  12       21.09       23.88     21.72 o 
 -11   4  12      172.44      158.14     19.08 o 
 -10   4  12      347.55      341.98     18.70 o 
  -9   4  12        0.89      -11.34     16.04 o 
  -8   4  12      489.67      479.20     18.42 o 
  -7   4  12        0.51        6.32     15.59 o 
  -6   4  12       12.27        0.36     15.35 o 
  -5   4  12     2375.78     2323.58     21.50 o 
  -4   4  12     1580.96     1597.74     20.46 o 
  -3   4  12       87.05       97.49     17.10 o 
  -2   4  12        5.74       10.73     15.57 o 
  -1   4  12       19.69       20.86     12.10 o 
   0   4  12     2382.51     2285.09     21.65 o 
   1   4  12        0.08        3.50     14.41 o 
   2   4  12     1047.20      995.26     18.65 o 
   3   4  12      650.56      659.55     17.15 o 
   4   4  12     1822.80     1840.13     22.08 o 
   5   4  12       26.33       44.33     17.69 o 
   6   4  12       87.90       96.26     16.84 o 
   7   4  12      407.16      419.86     18.77 o 
   8   4  12      733.51      764.55     18.65 o 
   9   4  12       79.56       91.86     22.05 o 
  10   4  12      145.29      116.14     21.01 o 
 -11   5  12      259.05      210.11     20.65 o 
 -10   5  12      144.58      152.18     17.59 o 
  -9   5  12      525.60      563.94     19.58 o 
  -8   5  12       62.39       50.15     17.04 o 
  -7   5  12     5340.38     5380.61     43.96 o 
  -6   5  12     1141.70     1122.89     19.69 o 
  -5   5  12     1927.04     1917.12     21.32 o 
  -4   5  12     1726.93     1692.08     19.95 o 
  -3   5  12     1313.90     1292.47     19.01 o 
  -2   5  12      681.66      634.37     16.18 o 
  -1   5  12     9013.05     8541.25     98.50 o 
   0   5  12        6.16       11.42     13.95 o 
   1   5  12     4750.77     4563.14     35.00 o 
   2   5  12     1393.80     1389.25     19.60 o 
   3   5  12     1385.79     1354.58     20.11 o 
   4   5  12     1044.17     1081.40     19.63 o 
   5   5  12     5197.03     5072.17     30.32 o 
   6   5  12      505.94      539.92     18.44 o 
   7   5  12     2987.92     3005.65     24.01 o 
   8   5  12      483.28      470.49     20.91 o 
   9   5  12      228.48      245.13     19.61 o 
  10   5  12      284.44      271.18     21.04 o 
 -11   6  12      338.14      333.08     22.50 o 
 -10   6  12      123.21      121.49     19.60 o 
  -9   6  12      253.43      258.41     18.56 o 
  -8   6  12      227.80      234.44     18.99 o 
  -7   6  12      436.77      471.92     18.70 o 
  -6   6  12        0.39       11.39     17.24 o 
  -5   6  12      392.14      372.14     16.05 o 
  -4   6  12       19.84       23.09     16.20 o 
  -3   6  12      213.56      265.13     18.57 o 
  -2   6  12       97.83      122.27     15.94 o 
  -1   6  12       12.82       26.25     14.08 o 
   0   6  12      913.56      896.95     19.60 o 
   1   6  12     1016.49      993.46     17.51 o 
   2   6  12     2245.87     2245.48     23.14 o 
   3   6  12      385.20      410.55     17.10 o 
   4   6  12     1751.22     1751.38     21.67 o 
   5   6  12       87.71       97.97     20.82 o 
   6   6  12       25.64       42.39     16.73 o 
   7   6  12        4.55       12.77     16.71 o 
   8   6  12      392.56      412.40     20.03 o 
   9   6  12      510.82      524.56     20.03 o 
  10   6  12        9.68       19.88     22.28 o 
 -11   7  12       10.64       26.25     19.96 o 
 -10   7  12       17.21       26.23     18.69 o 
  -9   7  12      353.30      338.59     19.40 o 
  -8   7  12      555.46      562.68     20.15 o 
  -7   7  12     1942.18     1922.50     21.55 o 
  -6   7  12     4170.84     4154.60     36.28 o 
  -5   7  12      133.75      134.25     16.52 o 
  -4   7  12     4028.34     3973.08     32.14 o 
  -3   7  12     2084.63     1997.50     20.53 o 
  -2   7  12     4308.75     4174.91     27.47 o 
  -1   7  12      108.98      109.03     15.41 o 
   0   7  12      542.56      521.77     17.53 o 
   1   7  12       54.46       67.50     15.28 o 
   2   7  12       62.37       90.81     15.59 o 
   3   7  12       33.81       37.35     14.52 o 
   4   7  12     2164.85     2202.87     24.40 o 
   5   7  12       24.46       22.66     18.41 o 
   6   7  12     2218.33     2296.03     22.02 o 
   7   7  12       51.93       66.36     19.33 o 
   8   7  12      780.99      789.24     21.38 o 
   9   7  12      139.39      159.44     20.17 o 
  10   7  12     1013.22      809.99     23.04 o 
 -10   8  12       56.03       49.56     19.43 o 
  -9   8  12       37.28       43.49     17.13 o 
  -8   8  12     2466.52     2525.20     45.50 o 
  -7   8  12     1094.33     1116.77     19.66 o 
  -6   8  12       47.64       52.55     15.91 o 
  -5   8  12      551.59      551.52     17.52 o 
  -4   8  12      111.29       90.70     15.22 o 
  -3   8  12       27.15       36.29     14.94 o 
  -2   8  12      183.90      180.99     15.96 o 
  -1   8  12      776.42      801.77     17.45 o 
   0   8  12      237.03      220.86     16.10 o 
   1   8  12     3060.98     3001.99     23.18 o 
   2   8  12     1059.65     1016.82     19.95 o 
   3   8  12      320.58      317.87     18.33 o 
   4   8  12      271.14      278.51     18.18 o 
   5   8  12     2002.07     1971.23     22.92 o 
   6   8  12      128.04      150.93     16.90 o 
   7   8  12      570.62      574.22     21.67 o 
   8   8  12      961.98     1023.35     21.11 o 
   9   8  12        6.94       13.47     18.43 o 
 -10   9  12        8.82       14.13     18.67 o 
  -9   9  12       22.83       14.94     18.45 o 
  -8   9  12      142.61      157.62     19.22 o 
  -7   9  12      583.85      568.07     18.02 o 
  -6   9  12     3784.12     3725.86     42.01 o 
  -5   9  12     2041.55     2011.75     26.47 o 
  -4   9  12     1111.91     1189.61     19.37 o 
  -3   9  12     3807.90     3844.36     26.78 o 
  -2   9  12       39.95       47.95     15.53 o 
  -1   9  12     3602.34     3519.77     26.98 o 
   0   9  12     2257.55     2314.83     22.83 o 
   1   9  12        1.37       -0.40     17.24 o 
   2   9  12      144.08      155.80     17.40 o 
   3   9  12      681.41      703.15     18.73 o 
   4   9  12       42.64       48.98     17.91 o 
   5   9  12      241.29      267.61     20.09 o 
   6   9  12     1535.92     1560.91     21.51 o 
   7   9  12      574.18      616.43     21.32 o 
   8   9  12       20.90       22.29     19.40 o 
   9   9  12      186.58      166.85     19.96 o 
 -10  10  12      219.72      197.16     20.86 o 
  -9  10  12     1287.50     1320.05     21.74 o 
  -8  10  12     1511.35     1680.05     23.20 o 
  -7  10  12       11.10       11.19     19.05 o 
  -6  10  12       47.54       66.30     16.54 o 
  -5  10  12      274.45      294.46     18.59 o 
  -4  10  12       13.23       17.73     16.45 o 
  -3  10  12       44.59       54.22     17.15 o 
  -2  10  12       43.18       28.64     14.42 o 
  -1  10  12      216.62      252.53     18.40 o 
   0  10  12       72.82       86.47     16.35 o 
   1  10  12     1559.84     1554.92     20.67 o 
   2  10  12      340.57      364.81     17.60 o 
   3  10  12      181.42      185.46     18.99 o 
   4  10  12      592.40      581.86     18.09 o 
   5  10  12      632.07      651.18     22.38 o 
   6  10  12       20.21       11.64     20.15 o 
   7  10  12      738.50      778.68     23.11 o 
   8  10  12      178.24      187.34     21.79 o 
   9  10  12      442.03      385.89     24.87 o 
 -10  11  12       81.27      101.97     20.45 o 
  -9  11  12        2.47        7.48     22.69 o 
  -8  11  12       37.38       36.64     19.10 o 
  -7  11  12      553.43      555.87     19.86 o 
  -6  11  12       46.76       47.24     16.83 o 
  -5  11  12     2864.15     2928.72     29.06 o 
  -4  11  12     1467.93     1443.92     24.80 o 
  -3  11  12      289.13      295.33     18.59 o 
  -2  11  12     3726.01     3619.07     37.62 o 
  -1  11  12      552.15      539.70     17.87 o 
   0  11  12      311.11      331.35     17.18 o 
   1  11  12      542.46      566.52     18.15 o 
   2  11  12        1.44        3.75     16.98 o 
   3  11  12        4.88       13.93     16.55 o 
   4  11  12       34.18       30.19     18.76 o 
   5  11  12      280.71      285.53     22.41 o 
   6  11  12      630.10      666.35     22.49 o 
   7  11  12       18.59       35.99     20.16 o 
   8  11  12      408.13      437.66     23.41 o 
   9  11  12       17.97       13.51     22.22 o 
  -9  12  12     1798.03     1795.57     26.76 o 
  -8  12  12       16.38       31.02     18.43 o 
  -7  12  12      384.11      443.04     21.42 o 
  -6  12  12        4.43       19.76     19.75 o 
  -5  12  12       60.31       76.93     17.50 o 
  -4  12  12      662.26      659.27     19.91 o 
  -3  12  12      480.26      496.93     19.84 o 
  -2  12  12      652.21      662.68     18.03 o 
  -1  12  12       69.15       87.80     16.51 o 
   0  12  12      263.60      255.29     16.58 o 
   1  12  12      524.30      535.40     19.30 o 
   2  12  12      353.57      380.86     20.71 o 
   3  12  12      580.17      581.67     20.36 o 
   4  12  12      268.34      265.96     17.96 o 
   5  12  12      498.12      527.12     23.37 o 
   6  12  12       14.82       34.30     22.38 o 
   7  12  12      532.54      586.83     22.68 o 
   8  12  12       38.54       36.29     21.59 o 
  -9  13  12       16.13        7.93     20.29 o 
  -8  13  12       13.12       12.58     18.62 o 
  -7  13  12      612.32      618.16     20.19 o 
  -6  13  12        1.33       13.59     18.48 o 
  -5  13  12     1991.13     1971.71     31.07 o 
  -4  13  12      360.64      327.93     22.37 o 
  -3  13  12     2223.99     2212.59     44.63 o 
  -2  13  12      284.31      284.31     19.07 o 
  -1  13  12       89.60       92.27     16.93 o 
   0  13  12      788.62      774.35     18.48 o 
   1  13  12      649.91      669.90     20.61 o 
   2  13  12       23.02       30.92     18.43 o 
   3  13  12     1824.07     1845.72     24.08 o 
   4  13  12        7.89        6.52     19.65 o 
   5  13  12      969.30     1021.89     23.49 o 
   6  13  12       13.34        5.73     21.07 o 
   7  13  12      468.11      493.26     24.81 o 
   8  13  12       59.06       69.27     24.35 o 
  -9  14  12        0.30       21.43     22.73 o 
  -8  14  12       30.61       33.61     20.47 o 
  -7  14  12        7.59       24.64     21.16 o 
  -6  14  12       16.27       19.29     20.06 o 
  -5  14  12        3.76        0.73     19.43 o 
  -4  14  12      615.67      591.74     22.11 o 
  -3  14  12       28.81       27.10     18.72 o 
  -2  14  12      441.97      429.88     20.94 o 
  -1  14  12      132.53      124.28     20.20 o 
   0  14  12      236.93      251.12     19.10 o 
   1  14  12     1302.50     1330.85     22.36 o 
   2  14  12      431.82      444.63     22.09 o 
   3  14  12      675.86      681.26     21.15 o 
   4  14  12      372.87      373.94     22.42 o 
   5  14  12      653.20      692.44     20.86 o 
   6  14  12       39.43       54.15     20.63 o 
   7  14  12      242.65      246.87     23.62 o 
   8  14  12       22.99       37.04     22.54 o 
  -8  15  12     1276.38     1185.54     25.88 o 
  -7  15  12      125.88      127.24     22.91 o 
  -6  15  12     1467.17     1525.68     40.51 o 
  -5  15  12     1748.11     1766.49     40.73 o 
  -4  15  12      530.41      521.66     22.16 o 
  -3  15  12     1048.44     1077.11     22.35 o 
  -2  15  12     1487.42     1476.02     32.90 o 
  -1  15  12      101.24       89.13     18.03 o 
   0  15  12     3340.48     3379.75     34.01 o 
   1  15  12      242.43      269.74     19.99 o 
   2  15  12     2530.04     2625.91     27.44 o 
   3  15  12     1661.26     1696.38     23.96 o 
   4  15  12     4489.45     4561.35     56.41 o 
   5  15  12      276.04      267.32     20.90 o 
   6  15  12      819.76      806.72     24.69 o 
   7  15  12      246.98      220.82     23.72 o 
  -8  16  12       93.94       87.17     21.61 o 
  -7  16  12       26.97       31.22     25.01 o 
  -6  16  12      950.42      945.15     30.73 o 
  -5  16  12       37.97       42.33     21.70 o 
  -4  16  12       69.06       80.50     17.74 o 
  -3  16  12      669.12      664.61     20.94 o 
  -2  16  12     1448.25     1490.95     29.77 o 
  -1  16  12      191.13      190.90     22.26 o 
   0  16  12      284.11      283.81     23.29 o 
   1  16  12      343.17      348.55     22.51 o 
   2  16  12      695.85      707.83     24.08 o 
   3  16  12       48.43       54.16     22.10 o 
   4  16  12        2.17        8.69     24.31 o 
   5  16  12       93.07      103.67     21.83 o 
   6  16  12      154.62      137.26     20.83 o 
   7  16  12        4.58       13.89     23.34 o 
  -7  17  12      791.33      717.12     23.33 o 
  -6  17  12      531.45      562.46     24.67 o 
  -5  17  12       14.23       44.34     20.99 o 
  -4  17  12     1005.64      991.35     20.74 o 
  -3  17  12       84.52      110.63     21.67 o 
  -2  17  12       14.44        4.48     21.55 o 
  -1  17  12     2418.75     2561.06     46.94 o 
   0  17  12     1348.62     1405.97     24.81 o 
   1  17  12       57.69       82.34     22.56 o 
   2  17  12     1332.30     1377.44     26.92 o 
   3  17  12      250.41      304.45     20.93 o 
   4  17  12      365.44      427.09     28.81 o 
   5  17  12      374.18      404.51     23.76 o 
   6  17  12      411.56      384.63     27.83 o 
  -7  18  12       65.04       76.01     22.00 o 
  -6  18  12      157.89      162.90     21.10 o 
  -5  18  12      287.45      268.52     20.06 o 
  -4  18  12       61.86       82.66     20.13 o 
  -3  18  12       18.34       20.63     24.01 o 
  -2  18  12     1034.75     1112.18     27.08 o 
  -1  18  12        0.74       22.66     23.11 o 
   0  18  12       13.07       13.02     21.97 o 
   1  18  12      141.25      159.60     23.90 o 
   2  18  12      298.18      297.36     21.22 o 
   3  18  12        7.29       12.57     22.58 o 
   4  18  12      421.30      433.57     23.60 o 
   5  18  12      504.90      477.30     24.69 o 
   6  18  12      120.38      110.47     25.96 o 
  -6  19  12        0.38        3.59     23.07 o 
  -5  19  12      253.73      254.23     23.24 o 
  -4  19  12       98.13      117.40     20.74 o 
  -3  19  12       59.01       65.69     23.42 o 
  -2  19  12      354.50      367.79     25.46 o 
  -1  19  12     1732.84     1830.88     44.23 o 
   0  19  12       70.42       77.04     23.47 o 
   1  19  12     1153.24     1104.30     26.83 o 
   2  19  12      442.42      462.11     24.10 o 
   3  19  12       18.85       29.56     24.25 o 
   4  19  12       13.97       28.03     24.45 o 
   5  19  12      208.42      199.55     23.13 o 
  -5  20  12        0.47        7.41     23.44 o 
  -4  20  12      122.95      130.45     21.38 o 
  -3  20  12      115.03      125.03     25.70 o 
  -2  20  12      493.45      506.68     23.70 o 
  -1  20  12      418.77      434.39     22.91 o 
   0  20  12      146.35      128.34     28.07 o 
   1  20  12       94.65      114.66     30.75 o 
   2  20  12        4.43       -1.71     28.19 o 
   3  20  12       15.44       25.40     27.04 o 
   4  20  12        1.18       14.68     23.47 o 
  -4  21  12      312.66      262.20     24.32 o 
  -3  21  12       13.65       13.41     24.46 o 
  -2  21  12      146.30      121.47     23.99 o 
  -1  21  12      542.53      509.01     27.78 o 
   0  21  12      283.51      291.07     32.90 o 
   1  21  12      276.02      267.91     30.00 o 
   2  21  12      195.97      196.30     26.07 o 
   3  21  12        7.20       13.52     24.43 o 
  -3  22  12      314.02      299.04     29.29 o 
  -2  22  12       19.82       16.47     26.17 o 
  -1  22  12      484.12      500.00     24.93 o 
   0  22  12       38.67       47.13     34.42 o 
   1  22  12        8.35       21.36     29.49 o 
   2  22  12      284.78      270.39     29.05 o 
 -11   0  13       12.33       11.66     26.63 o 
  -9   0  13      166.29      167.97     23.83 o 
  -7   0  13       27.15       30.35     25.96 o 
  -5   0  13      716.49      717.28     23.19 o 
  -3   0  13     1576.22     1634.23     34.45 o 
  -1   0  13      295.31      206.50     22.79 o 
   1   0  13      510.01      473.52     22.42 o 
   3   0  13       10.45       28.15     22.52 o 
   5   0  13      198.73      221.46     25.08 o 
   7   0  13      911.01      891.68     28.38 o 
   9   0  13        0.12       11.19     28.65 o 
 -11   1  13       30.94       41.36     20.46 o 
 -10   1  13       16.91       12.62     17.53 o 
  -9   1  13     2683.46     2659.16     39.80 o 
  -8   1  13       44.11       63.27     16.38 o 
  -7   1  13     2129.52     2168.00     28.17 o 
  -6   1  13      345.82      357.61     17.86 o 
  -5   1  13     1046.48     1059.51     20.33 o 
  -4   1  13       82.65       79.50     15.34 o 
  -3   1  13       14.24        9.42     13.42 o 
  -2   1  13       29.32       36.13     15.21 o 
  -1   1  13     2762.25     2775.79     24.19 o 
   0   1  13       25.76       11.57     13.96 o 
   1   1  13     2929.72     2795.27     23.69 o 
   2   1  13       44.83       60.81     16.65 o 
   3   1  13      115.35      117.81     17.28 o 
   4   1  13      274.26      290.16     17.48 o 
   5   1  13     1686.84     1652.48     26.27 o 
   6   1  13      192.19      197.44     16.10 o 
   7   1  13       35.96       32.38     16.58 o 
   8   1  13       43.66       56.92     19.21 o 
   9   1  13        2.58        0.30     19.24 o 
  10   1  13        1.72       19.66     21.25 o 
 -11   2  13        0.59      -11.26     20.42 o 
 -10   2  13       90.37      100.76     18.56 o 
  -9   2  13       68.94       77.54     18.54 o 
  -8   2  13     1356.11     1385.30     21.29 o 
  -7   2  13     2207.08     2219.30     22.55 o 
  -6   2  13      269.13      269.79     18.71 o 
  -5   2  13       61.91       79.71     15.83 o 
  -4   2  13      659.01      692.22     18.00 o 
  -3   2  13      332.40      336.85     14.97 o 
  -2   2  13       69.13       63.87     17.19 o 
  -1   2  13       47.80       64.16     16.07 o 
   0   2  13        9.28        8.24     12.96 o 
   1   2  13     1696.05     1569.64     20.84 o 
   2   2  13       21.04       10.66     14.39 o 
   3   2  13     1445.80     1445.81     20.90 o 
   4   2  13      278.15      290.20     16.56 o 
   5   2  13     1346.36     1465.54     25.64 o 
   6   2  13      120.49      130.66     19.64 o 
   7   2  13     2677.92     2672.43     27.15 o 
   8   2  13       62.70       73.76     19.35 o 
   9   2  13     1628.60     1695.17     29.20 o 
  10   2  13       55.14       29.86     20.43 o 
 -11   3  13      111.82      101.96     19.73 o 
 -10   3  13       88.45       94.11     19.42 o 
  -9   3  13      139.84      179.42     17.56 o 
  -8   3  13      950.47      987.83     19.13 o 
  -7   3  13     4188.23     4452.63     48.09 o 
  -6   3  13      519.12      534.40     16.99 o 
  -5   3  13      567.33      551.64     16.37 o 
  -4   3  13      228.61      237.16     14.99 o 
  -3   3  13       45.91       68.45     14.76 o 
  -2   3  13     3378.07     3292.60     47.32 o 
  -1   3  13     2627.42     2538.84     27.73 o 
   0   3  13     2066.10     2022.10     21.92 o 
   1   3  13     2636.95     2554.12     22.35 o 
   2   3  13       16.03       18.96     14.58 o 
   3   3  13      322.36      333.61     16.45 o 
   4   3  13     2541.00     2492.93     22.34 o 
   5   3  13      282.82      286.12     18.06 o 
   6   3  13     1719.47     1671.79     22.41 o 
   7   3  13     1027.29     1037.98     20.30 o 
   8   3  13      185.79      205.20     19.53 o 
   9   3  13       28.38       27.73     19.96 o 
 -10   4  13       56.88       78.66     18.50 o 
  -9   4  13      344.86      340.40     19.86 o 
  -8   4  13      429.22      453.48     18.63 o 
  -7   4  13      219.69      230.77     16.35 o 
  -6   4  13     1581.25     1559.29     18.81 o 
  -5   4  13       96.92       97.36     15.15 o 
  -4   4  13      256.97      239.57     16.03 o 
  -3   4  13     1387.44     1422.63     19.33 o 
  -2   4  13       16.77       49.09     17.00 o 
  -1   4  13      591.63      576.02     17.77 o 
   0   4  13      292.25      339.29     17.33 o 
   1   4  13      895.88      795.07     17.98 o 
   2   4  13       25.57       35.82     14.47 o 
   3   4  13       17.02       25.78     18.04 o 
   4   4  13       74.08       81.63     16.80 o 
   5   4  13      225.15      220.63     17.68 o 
   6   4  13      413.59      445.04     18.98 o 
   7   4  13       89.90      104.47     19.85 o 
   8   4  13        0.22        1.91     18.47 o 
   9   4  13       86.40       85.70     19.51 o 
 -10   5  13       12.06       20.81     17.73 o 
  -9   5  13       12.99       24.68     18.26 o 
  -8   5  13     2905.12     3053.68     27.06 o 
  -7   5  13        2.56        8.41     16.06 o 
  -6   5  13     1970.99     1947.24     21.73 o 
  -5   5  13     1513.47     1515.30     19.33 o 
  -4   5  13      163.17      160.34     16.97 o 
  -3   5  13     1698.39     1634.64     31.70 o 
  -2   5  13     3064.47     2994.45     46.75 o 
  -1   5  13     2578.33     2426.75     26.80 o 
   0   5  13     6753.31     6747.05     79.05 o 
   1   5  13     1525.60     1518.16     20.60 o 
   2   5  13       66.77       68.80     16.93 o 
   3   5  13      168.90      169.67     18.01 o 
   4   5  13     2193.86     2160.68     27.53 o 
   5   5  13      988.04     1042.15     21.40 o 
   6   5  13     3841.51     3782.44     33.52 o 
   7   5  13       36.79       50.28     20.98 o 
   8   5  13     1014.41      994.13     20.96 o 
   9   5  13      202.65      203.04     19.81 o 
 -10   6  13       70.87       67.17     19.79 o 
  -9   6  13      307.00      344.72     19.47 o 
  -8   6  13      162.32      148.35     16.51 o 
  -7   6  13       36.32       35.96     16.17 o 
  -6   6  13       26.27       39.22     16.48 o 
  -5   6  13       21.68       30.42     15.61 o 
  -4   6  13      601.20      603.55     17.34 o 
  -3   6  13     1047.39     1024.46     19.63 o 
  -2   6  13      255.73      266.35     16.23 o 
  -1   6  13       44.78       63.73     16.55 o 
   0   6  13      738.78      769.34     18.59 o 
   1   6  13     1059.44     1056.71     20.37 o 
   2   6  13       27.52       28.66     16.65 o 
   3   6  13     1441.30     1477.79     20.71 o 
   4   6  13       15.09       11.52     16.07 o 
   5   6  13     1064.66     1063.01     20.65 o 
   6   6  13     1089.00     1071.18     21.61 o 
   7   6  13        2.57       -0.33     20.04 o 
   8   6  13      142.93      146.31     20.33 o 
   9   6  13       38.34       34.56     18.91 o 
 -10   7  13       59.29       71.45     20.12 o 
  -9   7  13      206.76      226.04     18.64 o 
  -8   7  13     1033.60     1085.63     19.86 o 
  -7   7  13      303.37      295.99     17.14 o 
  -6   7  13      168.93      196.00     17.21 o 
  -5   7  13     2024.35     2012.13     20.21 o 
  -4   7  13      216.50      214.73     17.80 o 
  -3   7  13     5408.77     5437.87     67.53 o 
  -2   7  13       13.94        9.70     15.45 o 
  -1   7  13     8225.43     8209.71     62.73 o 
   0   7  13        2.64       14.70     16.63 o 
   1   7  13       25.60       36.08     16.09 o 
   2   7  13       72.48       78.68     18.18 o 
   3   7  13     1450.01     1408.62     20.37 o 
   4   7  13      193.64      200.70     17.13 o 
   5   7  13     6346.01     6395.50     43.66 o 
   6   7  13      392.86      379.93     18.89 o 
   7   7  13      352.10      371.98     19.38 o 
   8   7  13       64.61       92.20     19.76 o 
   9   7  13     1544.93     1470.75     40.04 o 
 -10   8  13        6.19       20.43     21.77 o 
  -9   8  13      188.11      195.12     20.45 o 
  -8   8  13       59.20       50.71     17.01 o 
  -7   8  13      916.78      889.86     17.68 o 
  -6   8  13       64.05       70.30     17.12 o 
  -5   8  13      284.64      283.34     15.89 o 
  -4   8  13      918.33      926.34     19.60 o 
  -3   8  13     2011.68     2045.33     21.42 o 
  -2   8  13      177.83      191.27     16.29 o 
  -1   8  13      118.98      113.43     17.01 o 
   0   8  13     1070.67     1029.10     19.56 o 
   1   8  13      607.92      619.58     17.05 o 
   2   8  13      313.24      304.29     16.56 o 
   3   8  13      648.63      662.08     19.93 o 
   4   8  13      311.22      323.51     20.91 o 
   5   8  13      127.47      133.93     19.87 o 
   6   8  13      743.10      735.64     19.07 o 
   7   8  13       13.60       19.91     18.49 o 
   8   8  13       66.44       63.56     19.47 o 
   9   8  13        8.13        7.58     21.58 o 
 -10   9  13      307.76      302.39     21.80 o 
  -9   9  13       46.74       58.78     20.97 o 
  -8   9  13       96.15      103.66     16.53 o 
  -7   9  13       12.36       31.99     16.72 o 
  -6   9  13      130.75      125.41     18.67 o 
  -5   9  13      907.40      874.74     17.30 o 
  -4   9  13      167.80      195.15     16.17 o 
  -3   9  13      277.16      304.78     19.11 o 
  -2   9  13     1351.10     1346.33     21.37 o 
  -1   9  13     2611.14     2633.80     23.11 o 
   0   9  13      161.93      177.73     17.43 o 
   1   9  13      489.65      495.55     18.55 o 
   2   9  13      769.69      796.98     20.03 o 
   3   9  13      207.34      199.46     16.00 o 
   4   9  13     4148.29     4233.33     35.47 o 
   5   9  13      318.63      335.84     19.75 o 
   6   9  13       30.21       28.17     18.57 o 
   7   9  13       38.13       36.29     19.03 o 
   8   9  13       33.18       48.76     17.92 o 
   9   9  13      354.84      335.35     22.20 o 
  -9  10  13      321.31      323.38     19.88 o 
  -8  10  13     1168.38     1148.37     21.88 o 
  -7  10  13      481.02      503.32     18.96 o 
  -6  10  13        8.76       18.14     17.68 o 
  -5  10  13       78.17       74.28     15.88 o 
  -4  10  13        0.79        9.36     17.87 o 
  -3  10  13       56.19       70.03     17.82 o 
  -2  10  13     1199.00     1256.34     20.86 o 
  -1  10  13       75.60       83.51     17.31 o 
   0  10  13      172.23      164.53     15.81 o 
   1  10  13     1032.71     1067.21     19.38 o 
   2  10  13      423.14      440.55     18.20 o 
   3  10  13      724.28      720.95     19.03 o 
   4  10  13       28.11       33.48     19.57 o 
   5  10  13       15.08        9.73     21.68 o 
   6  10  13        1.27       -4.35     21.47 o 
   7  10  13       29.16       49.89     22.08 o 
   8  10  13      198.74      222.46     22.54 o 
  -9  11  13       96.29       94.15     19.89 o 
  -8  11  13        9.42       28.86     20.89 o 
  -7  11  13       27.30       37.40     18.04 o 
  -6  11  13      782.48      776.85     19.48 o 
  -5  11  13      139.04      114.80     16.45 o 
  -4  11  13      671.29      709.48     20.27 o 
  -3  11  13      637.49      634.69     20.47 o 
  -2  11  13      915.28      916.77     19.51 o 
  -1  11  13     1408.73     1424.49     22.50 o 
   0  11  13      199.61      206.80     18.46 o 
   1  11  13       80.04       73.13     16.62 o 
   2  11  13        9.96        6.92     17.56 o 
   3  11  13      127.87      143.20     19.56 o 
   4  11  13      922.33      926.82     22.82 o 
   5  11  13       17.66       31.51     20.10 o 
   6  11  13        9.91       14.48     20.38 o 
   7  11  13      253.13      243.75     20.64 o 
   8  11  13       13.60       39.73     20.92 o 
  -9  12  13      169.79      166.07     21.89 o 
  -8  12  13     1456.81     1425.66     35.40 o 
  -7  12  13      123.70      125.58     21.37 o 
  -6  12  13        0.10        8.15     20.70 o 
  -5  12  13      150.53      145.44     17.97 o 
  -4  12  13      715.70      698.28     21.30 o 
  -3  12  13      479.52      488.56     20.42 o 
  -2  12  13     1650.49     1675.09     24.04 o 
  -1  12  13     1130.45     1112.85     19.97 o 
   0  12  13     2044.62     2021.20     25.57 o 
   1  12  13     1367.00     1347.73     21.28 o 
   2  12  13      471.07      441.18     20.01 o 
   3  12  13        3.27       15.24     20.67 o 
   4  12  13     1065.21     1080.96     24.09 o 
   5  12  13      302.09      299.88     21.62 o 
   6  12  13       51.79       55.56     20.37 o 
   7  12  13      144.47      179.97     21.49 o 
   8  12  13      114.45      122.64     23.79 o 
  -9  13  13       10.79       19.66     22.34 o 
  -8  13  13       94.49       95.36     19.83 o 
  -7  13  13      113.42       94.40     18.98 o 
  -6  13  13      533.98      547.26     19.86 o 
  -5  13  13      169.23      181.54     19.82 o 
  -4  13  13     2534.50     2544.41     51.85 o 
  -3  13  13       37.83       40.27     18.87 o 
  -2  13  13     4026.06     3975.33     52.88 o 
  -1  13  13      129.61      142.33     18.04 o 
   0  13  13      595.04      609.20     19.16 o 
   1  13  13       21.08       26.12     18.55 o 
   2  13  13       35.62       36.43     19.64 o 
   3  13  13      158.03      186.35     21.54 o 
   4  13  13     2851.04     2962.68     38.49 o 
   5  13  13       29.65       59.25     22.99 o 
   6  13  13     1049.44     1102.69     37.26 o 
   7  13  13        4.75       12.64     24.62 o 
  -8  14  13       23.60       44.33     22.31 o 
  -7  14  13      407.73      408.47     25.49 o 
  -6  14  13        2.14       14.57     21.11 o 
  -5  14  13      639.86      618.79     20.94 o 
  -4  14  13      186.58      203.85     21.13 o 
  -3  14  13      572.63      543.28     20.78 o 
  -2  14  13     1225.00     1244.29     29.18 o 
  -1  14  13      582.11      591.63     22.55 o 
   0  14  13      411.21      455.70     20.52 o 
   1  14  13        0.98       13.99     17.15 o 
   2  14  13      776.02      805.46     23.63 o 
   3  14  13       24.73       39.28     23.09 o 
   4  14  13       42.30       46.89     21.32 o 
   5  14  13        1.08       22.45     24.84 o 
   6  14  13      145.22      138.57     24.38 o 
   7  14  13      361.77      360.04     23.16 o 
  -8  15  13       10.57       16.67     21.61 o 
  -7  15  13     1060.15     1024.55     26.48 o 
  -6  15  13      215.58      208.73     20.17 o 
  -5  15  13       18.18        7.56     22.30 o 
  -4  15  13      372.06      405.57     22.28 o 
  -3  15  13      238.85      287.03     19.53 o 
  -2  15  13     1840.71     1794.15     25.68 o 
  -1  15  13     2270.66     2305.10     37.46 o 
   0  15  13        1.45        3.86     18.89 o 
   1  15  13     1424.56     1428.15     24.82 o 
   2  15  13      301.54      327.92     21.86 o 
   3  15  13     2725.48     2918.18     35.10 o 
   4  15  13     1811.73     1873.80     37.75 o 
   5  15  13     3330.61     3284.03     46.47 o 
   6  15  13       47.14       78.44     24.48 o 
   7  15  13      167.19      172.45     24.72 o 
  -7  16  13      338.28      340.17     23.58 o 
  -6  16  13        0.06       12.84     22.91 o 
  -5  16  13      440.05      453.21     20.06 o 
  -4  16  13       22.18       18.00     21.95 o 
  -3  16  13      224.23      277.47     20.84 o 
  -2  16  13      617.94      661.37     24.16 o 
  -1  16  13      324.51      309.34     19.12 o 
   0  16  13      874.92      885.30     23.82 o 
   1  16  13       71.77       72.74     21.07 o 
   2  16  13      206.68      224.53     21.86 o 
   3  16  13      526.75      566.00     23.36 o 
   4  16  13        2.41       24.75     24.77 o 
   5  16  13       21.64       24.26     20.14 o 
   6  16  13       30.34       32.00     26.91 o 
  -7  17  13      315.41      305.19     20.86 o 
  -6  17  13      271.47      301.01     24.60 o 
  -5  17  13      672.12      683.63     24.38 o 
  -4  17  13      162.87      161.30     21.55 o 
  -3  17  13      897.98      867.12     23.55 o 
  -2  17  13       20.52        6.12     19.64 o 
  -1  17  13      177.51      204.29     23.05 o 
   0  17  13     1218.96     1303.96     26.84 o 
   1  17  13      412.76      424.13     25.03 o 
   2  17  13     1530.73     1570.01     29.18 o 
   3  17  13     1773.71     1784.60     27.03 o 
   4  17  13     1262.38     1206.29     28.42 o 
   5  17  13     1239.21     1164.49     40.04 o 
   6  17  13      608.93      581.82     28.84 o 
  -6  18  13      124.40      139.87     25.11 o 
  -5  18  13      237.80      231.78     24.55 o 
  -4  18  13        2.35        9.01     24.97 o 
  -3  18  13       74.54      101.21     23.28 o 
  -2  18  13      326.98      333.33     22.49 o 
  -1  18  13      817.72      836.05     26.39 o 
   0  18  13        3.54        4.62     25.61 o 
   1  18  13      105.39      113.23     26.95 o 
   2  18  13       23.25       33.73     23.43 o 
   3  18  13       21.85       21.73     23.05 o 
   4  18  13       30.82       25.96     23.76 o 
   5  18  13       17.57       34.88     22.24 o 
  -5  19  13        0.18       -3.89     24.84 o 
  -4  19  13       51.18       69.39     26.48 o 
  -3  19  13       46.21       55.21     22.00 o 
  -2  19  13      211.56      208.54     23.48 o 
  -1  19  13      106.46      112.91     29.17 o 
   0  19  13      993.30      993.12     44.14 o 
   1  19  13      246.02      247.97     21.67 o 
   2  19  13      144.51      131.08     22.73 o 
   3  19  13        1.78        8.70     21.42 o 
   4  19  13        7.38        5.79     22.62 o 
  -4  20  13       12.93       26.37     24.85 o 
  -3  20  13      332.94      319.46     24.76 o 
  -2  20  13       25.44       11.09     20.32 o 
  -1  20  13      115.55      129.11     28.49 o 
   0  20  13      167.13      155.44     32.53 o 
   1  20  13      351.94      376.42     35.62 o 
   2  20  13       88.19       87.78     26.30 o 
   3  20  13        8.54       12.65     32.14 o 
  -2  21  13       27.32       36.97     24.16 o 
  -1  21  13       65.87       57.34     24.98 o 
   0  21  13      205.96      212.95     27.19 o 
   1  21  13       40.89       16.86     24.93 o 
 -10   0  14      310.60      324.08     26.42 o 
  -8   0  14      120.70       95.21     28.94 o 
  -6   0  14      172.11      172.85     24.38 o 
  -4   0  14        5.41        0.53     25.21 o 
  -2   0  14     1645.61     1452.05     27.71 o 
   0   0  14        7.70       20.15     22.33 o 
   2   0  14     3092.01     3117.83     37.56 o 
   4   0  14       34.77       45.73     23.98 o 
   6   0  14     1729.48     1834.91     30.72 o 
   8   0  14     1142.50     1071.76     28.28 o 
 -10   1  14      107.41      112.34     19.83 o 
  -9   1  14      302.26      315.91     18.73 o 
  -8   1  14     3780.71     3837.36     32.55 o 
  -7   1  14       69.57       69.83     16.00 o 
  -6   1  14     3259.76     3289.25     23.41 o 
  -5   1  14       14.82       11.20     16.25 o 
  -4   1  14      373.38      356.51     14.74 o 
  -3   1  14      580.69      527.10     16.34 o 
  -2   1  14      103.03      117.44     15.19 o 
  -1   1  14      490.29      501.38     15.81 o 
   0   1  14      453.11      520.11     17.29 o 
   1   1  14      283.99      276.45     16.70 o 
   2   1  14     1942.33     2053.96     21.34 o 
   3   1  14       25.14       15.04     17.47 o 
   4   1  14     2347.52     2477.44     22.90 o 
   5   1  14       65.94       66.64     17.97 o 
   6   1  14       81.45       93.03     17.03 o 
   7   1  14        1.75       12.25     18.43 o 
   8   1  14       21.78       38.35     19.53 o 
   9   1  14       96.64       89.23     21.34 o 
 -10   2  14       23.42       25.05     19.66 o 
  -9   2  14       49.74       39.60     17.10 o 
  -8   2  14      356.38      347.80     18.30 o 
  -7   2  14      123.59      134.28     17.73 o 
  -6   2  14      966.12      969.60     18.04 o 
  -5   2  14      178.46      182.36     16.06 o 
  -4   2  14      105.92       98.76     16.12 o 
  -3   2  14       12.54       20.10     15.16 o 
  -2   2  14       40.37       64.16     15.85 o 
  -1   2  14      430.10      389.28     14.60 o 
   0   2  14     1566.96     1451.02     21.57 o 
   1   2  14       28.71       38.72     16.95 o 
   2   2  14      633.82      657.14     18.89 o 
   3   2  14      507.21      474.50     18.06 o 
   4   2  14      280.14      318.79     18.08 o 
   5   2  14     1037.49     1057.38     23.62 o 
   6   2  14     2127.80     2212.71     24.41 o 
   7   2  14      121.91      126.63     18.37 o 
   8   2  14        5.66       17.39     19.77 o 
   9   2  14        0.32        6.03     20.73 o 
 -10   3  14      381.08      355.57     20.71 o 
  -9   3  14     1735.06     1731.88     31.64 o 
  -8   3  14      961.25      982.99     19.74 o 
  -7   3  14     1311.89     1310.23     18.85 o 
  -6   3  14     3461.73     3498.02     29.48 o 
  -5   3  14      766.22      787.21     18.32 o 
  -4   3  14       23.23       23.73     15.26 o 
  -3   3  14     1433.64     1482.36     20.61 o 
  -2   3  14       15.29        6.82     14.43 o 
  -1   3  14     1752.84     1706.58     21.71 o 
   0   3  14     3823.11     3742.33     29.30 o 
   1   3  14      975.59      961.79     19.51 o 
   2   3  14     2342.40     2372.58     27.30 o 
   3   3  14     1016.01     1055.61     19.26 o 
   4   3  14      349.79      370.03     17.41 o 
   5   3  14     1047.08     1033.09     21.53 o 
   6   3  14     1495.15     1478.38     22.12 o 
   7   3  14       10.65       15.37     19.17 o 
   8   3  14      285.41      262.88     21.96 o 
   9   3  14      510.52      507.02     24.71 o 
 -10   4  14       16.17       17.38     18.93 o 
  -9   4  14       59.35       57.00     18.15 o 
  -8   4  14      513.71      561.05     19.63 o 
  -7   4  14      817.63      841.96     18.93 o 
  -6   4  14      325.42      346.99     16.33 o 
  -5   4  14      650.75      658.28     18.18 o 
  -4   4  14      206.52      210.56     16.45 o 
  -3   4  14      379.33      331.76     16.97 o 
  -2   4  14      239.28      236.75     16.60 o 
  -1   4  14     3568.95     3662.95     40.62 o 
   0   4  14      113.50      110.39     15.98 o 
   1   4  14       36.46       22.53     16.25 o 
   2   4  14      199.98      182.81     15.66 o 
   3   4  14       81.64      102.58     18.75 o 
   4   4  14       68.30       70.84     16.78 o 
   5   4  14     2730.64     2751.35     23.84 o 
   6   4  14      216.83      229.46     18.78 o 
   7   4  14      408.50      442.50     19.42 o 
   8   4  14      129.89      120.76     18.53 o 
   9   4  14      135.17      150.56     20.55 o 
 -10   5  14       95.74      102.98     20.43 o 
  -9   5  14      322.35      382.13     20.03 o 
  -8   5  14       11.01       24.60     18.36 o 
  -7   5  14     3438.91     3577.54     41.14 o 
  -6   5  14       90.17       98.04     17.82 o 
  -5   5  14     2205.16     2188.68     21.35 o 
  -4   5  14     1684.54     1691.08     20.00 o 
  -3   5  14     1327.36     1408.44     18.42 o 
  -2   5  14     2216.54     2156.66     39.91 o 
  -1   5  14     3105.21     3159.67     38.52 o 
   0   5  14     1201.54     1276.01     18.73 o 
   1   5  14      653.18      701.13     17.39 o 
   2   5  14      358.73      364.20     17.54 o 
   3   5  14      602.31      669.72     20.24 o 
   4   5  14       47.03       63.17     18.48 o 
   5   5  14     1682.70     1748.04     26.92 o 
   6   5  14      349.43      374.39     18.58 o 
   7   5  14      910.71      978.43     23.31 o 
   8   5  14       23.55       32.36     20.24 o 
   9   5  14     1001.59      936.98     25.51 o 
 -10   6  14      101.69      105.52     21.55 o 
  -9   6  14       23.72       25.81     21.58 o 
  -8   6  14      108.81      118.10     17.74 o 
  -7   6  14      243.73      250.58     18.45 o 
  -6   6  14      146.80      146.19     17.39 o 
  -5   6  14      173.53      183.22     17.91 o 
  -4   6  14       38.06       51.12     16.47 o 
  -3   6  14      157.38      134.72     16.13 o 
  -2   6  14        7.26       -1.99     15.24 o 
  -1   6  14      408.38      419.84     18.04 o 
   0   6  14      364.11      393.39     17.45 o 
   1   6  14        3.77        2.12     16.96 o 
   2   6  14     1031.19      993.49     19.94 o 
   3   6  14     1001.25      983.18     18.30 o 
   4   6  14       11.69       28.19     17.05 o 
   5   6  14      389.64      410.12     19.30 o 
   6   6  14      178.47      192.51     18.21 o 
   7   6  14      616.22      651.00     21.24 o 
   8   6  14       65.18       69.77     20.35 o 
   9   6  14        0.41        5.23     24.53 o 
 -10   7  14      328.64      291.60     22.01 o 
  -9   7  14        1.32        4.91     19.99 o 
  -8   7  14     1014.93     1042.83     22.14 o 
  -7   7  14      671.05      714.91     18.72 o 
  -6   7  14      256.91      241.15     18.33 o 
  -5   7  14       58.15       62.90     15.13 o 
  -4   7  14     4389.76     4382.74     43.55 o 
  -3   7  14      334.64      305.53     17.78 o 
  -2   7  14     6339.08     6510.40     53.33 o 
  -1   7  14      192.69      197.11     16.79 o 
   0   7  14     2870.77     2938.22     42.54 o 
   1   7  14      169.47      187.95     16.65 o 
   2   7  14      234.02      231.48     17.18 o 
   3   7  14      184.22      192.90     17.43 o 
   4   7  14     4419.22     4515.63     31.08 o 
   5   7  14      144.65      150.83     17.50 o 
   6   7  14      871.36      871.46     21.47 o 
   7   7  14        1.42       -0.45     19.96 o 
   8   7  14      637.29      627.86     23.17 o 
  -9   8  14       25.10       17.48     21.12 o 
  -8   8  14      347.84      328.90     19.88 o 
  -7   8  14        7.98       24.91     16.36 o 
  -6   8  14       23.05       26.98     16.83 o 
  -5   8  14      139.80      163.42     15.38 o 
  -4   8  14      393.21      405.88     16.32 o 
  -3   8  14       82.99       82.48     17.83 o 
  -2   8  14      140.67      127.07     17.66 o 
  -1   8  14      459.49      443.57     18.37 o 
   0   8  14     1544.80     1552.89     20.81 o 
   1   8  14       20.07       30.64     16.34 o 
   2   8  14       17.63       16.63     17.50 o 
   3   8  14      394.65      413.26     19.49 o 
   4   8  14       63.11       64.06     17.68 o 
   5   8  14      240.58      248.76     17.71 o 
   6   8  14        0.60        8.89     19.32 o 
   7   8  14      573.71      546.30     20.72 o 
   8   8  14       27.99       36.36     20.99 o 
  -9   9  14     1010.21      951.73     29.96 o 
  -8   9  14      492.40      512.10     20.42 o 
  -7   9  14        9.89       13.26     17.46 o 
  -6   9  14       68.50       71.94     17.36 o 
  -5   9  14       53.48       51.24     15.99 o 
  -4   9  14      456.78      456.95     17.18 o 
  -3   9  14     2207.26     2171.62     21.54 o 
  -2   9  14     1694.59     1708.26     21.82 o 
  -1   9  14       91.37       94.15     16.42 o 
   0   9  14      134.79      146.84     17.66 o 
   1   9  14        5.77        6.22     17.29 o 
   2   9  14      143.13      140.09     18.05 o 
   3   9  14     1114.83     1118.25     21.19 o 
   4   9  14      926.84      997.95     22.25 o 
   5   9  14      484.79      518.21     21.88 o 
   6   9  14        3.15        2.99     19.97 o 
   7   9  14      298.34      309.25     19.78 o 
   8   9  14       10.26       15.91     23.51 o 
  -9  10  14      260.05      226.39     21.59 o 
  -8  10  14      265.51      254.25     21.93 o 
  -7  10  14       73.30       67.27     17.20 o 
  -6  10  14      281.61      283.48     18.55 o 
  -5  10  14      131.41      132.09     16.44 o 
  -4  10  14      772.35      783.39     18.45 o 
  -3  10  14      238.05      235.14     18.89 o 
  -2  10  14       67.15       78.69     16.08 o 
  -1  10  14       24.43       38.24     16.04 o 
   0  10  14      894.89      899.37     19.36 o 
   1  10  14      381.59      387.57     19.21 o 
   2  10  14      188.59      183.56     18.99 o 
   3  10  14      202.38      207.96     17.87 o 
   4  10  14       19.19       26.12     20.36 o 
   5  10  14        0.71        6.35     21.24 o 
   6  10  14       46.09       48.39     20.88 o 
   7  10  14        5.75        6.81     21.41 o 
   8  10  14       20.29       17.59     22.62 o 
  -9  11  14      608.95      560.53     21.85 o 
  -8  11  14        4.53       16.67     20.42 o 
  -7  11  14       14.91       19.86     20.19 o 
  -6  11  14       44.36       56.51     20.03 o 
  -5  11  14      529.60      515.08     19.77 o 
  -4  11  14      224.98      238.90     18.27 o 
  -3  11  14     2611.42     2687.89     27.35 o 
  -2  11  14      163.01      177.29     17.75 o 
  -1  11  14      256.93      276.03     18.49 o 
   0  11  14        5.73        6.91     17.62 o 
   1  11  14      110.26      100.91     16.10 o 
   2  11  14       98.28       93.17     18.17 o 
   3  11  14      174.02      207.61     22.36 o 
   4  11  14       55.78       75.98     18.13 o 
   5  11  14      910.78      956.26     24.67 o 
   6  11  14      149.25      177.47     22.47 o 
   7  11  14      182.92      180.87     21.31 o 
  -8  12  14        9.51       25.57     20.76 o 
  -7  12  14       10.69        0.13     20.06 o 
  -6  12  14      343.82      339.56     20.90 o 
  -5  12  14       70.84       76.01     20.35 o 
  -4  12  14       85.62       85.18     19.47 o 
  -3  12  14      772.97      754.57     24.29 o 
  -2  12  14       70.56       68.33     19.55 o 
  -1  12  14        0.33       -3.63     16.65 o 
   0  12  14      346.53      352.79     20.04 o 
   1  12  14      435.52      448.72     20.21 o 
   2  12  14      237.40      236.03     18.74 o 
   3  12  14      425.42      414.66     19.47 o 
   4  12  14      677.27      725.52     26.15 o 
   5  12  14       13.45       26.04     25.05 o 
   6  12  14      184.79      221.79     25.91 o 
   7  12  14       46.70       56.18     22.94 o 
  -8  13  14       12.53       13.47     23.80 o 
  -7  13  14      718.17      613.80     21.27 o 
  -6  13  14        3.82       14.93     18.65 o 
  -5  13  14       86.08       82.60     19.37 o 
  -4  13  14       56.99       57.19     19.98 o 
  -3  13  14     3811.81     3926.31     40.91 o 
  -2  13  14        0.71        8.29     17.26 o 
  -1  13  14     2838.67     2951.46     35.79 o 
   0  13  14      471.47      455.58     18.96 o 
   1  13  14       38.55       43.83     19.08 o 
   2  13  14       21.88       22.94     21.40 o 
   3  13  14      574.42      595.43     22.40 o 
   4  13  14       27.42       49.48     21.33 o 
   5  13  14     1690.83     1826.41     45.50 o 
   6  13  14       14.40       18.09     21.72 o 
   7  13  14      288.66      282.12     23.85 o 
  -7  14  14      284.64      288.20     26.20 o 
  -6  14  14      681.63      677.50     25.86 o 
  -5  14  14      162.27      146.18     20.72 o 
  -4  14  14      436.51      459.48     21.54 o 
  -3  14  14       12.67       -1.61     18.87 o 
  -2  14  14      122.22      135.53     19.51 o 
  -1  14  14       71.29       61.32     18.70 o 
   0  14  14        5.58        6.99     18.71 o 
   1  14  14      405.02      414.42     21.74 o 
   2  14  14       11.88       30.18     23.41 o 
   3  14  14      446.92      466.74     23.56 o 
   4  14  14        5.97        5.59     21.99 o 
   5  14  14      561.94      510.13     22.47 o 
   6  14  14      309.85      303.52     23.15 o 
  -7  15  14       14.43       30.25     20.49 o 
  -6  15  14      231.26      232.80     21.70 o 
  -5  15  14       56.26       64.67     19.00 o 
  -4  15  14      154.19      153.14     21.29 o 
  -3  15  14      997.19     1064.64     35.68 o 
  -2  15  14      980.93     1109.92     33.38 o 
  -1  15  14      527.68      539.58     23.70 o 
   0  15  14     1378.56     1427.54     24.95 o 
   1  15  14       85.95       87.14     21.49 o 
   2  15  14      699.48      717.45     23.50 o 
   3  15  14      138.58      143.74     21.72 o 
   4  15  14     3341.91     3480.28     83.59 o 
   5  15  14      528.71      535.69     27.23 o 
   6  15  14      445.54      437.79     25.52 o 
  -6  16  14     1500.56     1507.68     58.49 o 
  -5  16  14        1.28       -2.21     23.43 o 
  -4  16  14      251.83      237.12     20.87 o 
  -3  16  14        4.42       12.99     20.72 o 
  -2  16  14        1.48        6.75     27.20 o 
  -1  16  14      451.59      462.17     21.59 o 
   0  16  14       17.28       29.49     23.26 o 
   1  16  14        1.78        5.54     24.82 o 
   2  16  14       76.46       93.45     22.96 o 
   3  16  14        0.32       20.72     25.90 o 
   4  16  14      180.62      158.13     25.33 o 
   5  16  14        2.65       21.21     27.00 o 
  -6  17  14       39.84       43.98     24.58 o 
  -5  17  14      406.36      421.87     22.58 o 
  -4  17  14      442.83      439.33     24.91 o 
  -3  17  14        4.41       11.97     21.57 o 
  -2  17  14     1653.95     1701.46     28.72 o 
  -1  17  14      964.39      940.02     26.81 o 
   0  17  14      149.81      153.35     20.35 o 
   1  17  14     1279.61     1345.83     26.78 o 
   2  17  14      353.04      338.65     23.74 o 
   3  17  14      746.20      757.45     28.02 o 
   4  17  14     1701.12     1669.46     47.54 o 
  -5  18  14      178.38      177.92     23.64 o 
  -4  18  14       22.35       25.80     22.30 o 
  -3  18  14        0.02        8.05     26.27 o 
  -2  18  14      217.85      225.74     23.18 o 
  -1  18  14      577.65      574.09     27.46 o 
   0  18  14       42.61       42.14     29.52 o 
   1  18  14       73.26      107.00     25.43 o 
   2  18  14       22.02       33.01     23.97 o 
   3  18  14      158.50      156.41     24.28 o 
   4  18  14       18.38       12.19     25.71 o 
  -4  19  14      127.62      109.61     25.73 o 
  -3  19  14       21.46       16.15     22.94 o 
  -2  19  14      173.50      170.30     25.14 o 
  -1  19  14      358.24      338.19     27.57 o 
   0  19  14      565.60      559.60     25.94 o 
   1  19  14      180.16      166.54     24.93 o 
   2  19  14       64.72       64.74     26.24 o 
   3  19  14      299.13      276.36     25.23 o 
  -2  20  14      305.63      256.06     29.37 o 
  -1  20  14        1.84        6.10     28.72 o 
   0  20  14      884.53      808.72     29.87 o 
   1  20  14       22.24        1.00     30.39 o 
  -9   0  15       28.41       19.58     24.94 o 
  -7   0  15       55.27       23.42     21.45 o 
  -5   0  15     1085.97     1088.08     30.02 o 
  -3   0  15      179.01      186.17     23.41 o 
  -1   0  15     1657.45     1654.78     31.27 o 
   1   0  15     1511.71     1436.95     33.47 o 
   3   0  15      839.35      820.96     25.54 o 
   5   0  15      753.65      825.84     32.45 o 
   7   0  15     1101.72     1156.27     34.77 o 
  -9   1  15      323.60      315.84     19.41 o 
  -8   1  15      253.88      248.85     20.01 o 
  -7   1  15     2191.13     2294.00     26.84 o 
  -6   1  15       25.89       28.05     16.38 o 
  -5   1  15      772.86      814.31     17.80 o 
  -4   1  15        2.84       -1.00     15.14 o 
  -3   1  15      546.44      530.33     17.14 o 
  -2   1  15       69.53       52.96     15.32 o 
  -1   1  15      408.83      378.09     17.29 o 
   0   1  15       60.46       42.07     14.79 o 
   1   1  15     1036.38     1068.68     19.31 o 
   2   1  15       15.11       16.36     16.16 o 
   3   1  15     2313.56     2392.69     27.37 o 
   4   1  15       23.63       32.79     15.05 o 
   5   1  15      304.69      324.05     21.42 o 
   6   1  15       14.89       23.66     17.81 o 
   7   1  15       39.50       46.78     20.68 o 
   8   1  15       90.34       86.78     20.48 o 
  -9   2  15        3.71        6.05     16.87 o 
  -8   2  15       51.57       65.13     17.54 o 
  -7   2  15     1608.59     1657.06     24.04 o 
  -6   2  15       48.63       45.53     18.45 o 
  -5   2  15      127.04      153.68     18.09 o 
  -4   2  15      304.53      315.55     16.96 o 
  -3   2  15       87.95       60.22     16.56 o 
  -2   2  15      419.63      385.19     17.35 o 
  -1   2  15      757.95      802.94     18.39 o 
   0   2  15       86.13       86.27     15.77 o 
   1   2  15      215.70      241.04     17.22 o 
   2   2  15      398.00      397.48     18.15 o 
   3   2  15       37.17       46.84     14.64 o 
   4   2  15      252.29      266.68     17.70 o 
   5   2  15     1377.07     1401.48     24.04 o 
   6   2  15      320.40      336.43     19.94 o 
   7   2  15      430.03      447.88     20.25 o 
   8   2  15      133.82      118.82     20.91 o 
  -9   3  15      199.15      211.17     20.13 o 
  -8   3  15      756.19      768.65     20.42 o 
  -7   3  15     2585.32     2707.00     38.71 o 
  -6   3  15      340.71      350.58     18.37 o 
  -5   3  15      721.01      779.90     17.93 o 
  -4   3  15      597.01      631.68     18.31 o 
  -3   3  15      211.88      229.45     17.04 o 
  -2   3  15      985.00     1002.22     19.03 o 
  -1   3  15      669.73      592.20     17.96 o 
   0   3  15     1323.78     1304.94     19.27 o 
   1   3  15     3207.55     3149.94     35.85 o 
   2   3  15     2216.77     2137.52     22.32 o 
   3   3  15     3648.89     3720.56     26.24 o 
   4   3  15      742.24      748.45     19.98 o 
   5   3  15      362.96      397.30     20.70 o 
   6   3  15        3.48        6.69     21.34 o 
   7   3  15      621.65      614.35     21.19 o 
   8   3  15      483.30      440.66     20.17 o 
  -9   4  15       34.55       53.93     20.61 o 
  -8   4  15      458.09      472.82     17.63 o 
  -7   4  15      822.25      844.77     20.41 o 
  -6   4  15      266.61      304.26     18.19 o 
  -5   4  15      282.59      292.82     17.02 o 
  -4   4  15      153.26      149.05     15.63 o 
  -3   4  15       98.25       79.11     16.75 o 
  -2   4  15      435.48      409.47     17.39 o 
  -1   4  15      546.81      520.24     16.98 o 
   0   4  15     1162.36     1209.57     20.30 o 
   1   4  15       70.95       74.09     16.04 o 
   2   4  15      123.47      123.97     16.35 o 
   3   4  15        4.56       10.70     16.58 o 
   4   4  15      246.25      269.17     19.48 o 
   5   4  15       78.85       79.59     19.59 o 
   6   4  15      504.00      528.81     20.90 o 
   7   4  15      620.88      621.37     23.69 o 
   8   4  15      173.98      174.74     20.72 o 
  -9   5  15      181.17      182.23     18.62 o 
  -8   5  15     1237.82     1262.06     21.36 o 
  -7   5  15      562.73      569.08     19.62 o 
  -6   5  15     1063.33     1104.01     18.51 o 
  -5   5  15        1.24       15.49     15.35 o 
  -4   5  15     2492.89     2510.77     22.25 o 
  -3   5  15     1080.59     1119.58     19.45 o 
  -2   5  15     1404.63     1543.97     22.05 o 
  -1   5  15      447.20      473.33     18.50 o 
   0   5  15     1680.76     1693.32     24.89 o 
   1   5  15      252.19      263.91     17.24 o 
   2   5  15     3526.61     3478.12     35.11 o 
   3   5  15      212.31      219.71     19.09 o 
   4   5  15     2600.28     2634.01     24.47 o 
   5   5  15       58.21       70.46     18.18 o 
   6   5  15      154.43      159.26     17.89 o 
   7   5  15      145.23      146.10     19.11 o 
   8   5  15      712.36      672.22     24.59 o 
  -9   6  15     1099.62     1046.88     22.97 o 
  -8   6  15        0.70       -1.19     18.28 o 
  -7   6  15        1.14       -2.60     19.58 o 
  -6   6  15       74.56       88.82     17.85 o 
  -5   6  15        0.24        7.88     16.34 o 
  -4   6  15        9.91       25.84     17.77 o 
  -3   6  15      212.16      215.12     17.00 o 
  -2   6  15      246.14      246.46     16.50 o 
  -1   6  15      214.86      244.19     17.20 o 
   0   6  15      341.40      371.82     17.89 o 
   1   6  15       52.06       82.31     16.27 o 
   2   6  15     1041.02      978.01     20.70 o 
   3   6  15      448.14      465.70     18.11 o 
   4   6  15       17.72       17.48     16.56 o 
   5   6  15      533.50      531.61     19.08 o 
   6   6  15      564.55      582.12     20.30 o 
   7   6  15     1016.96     1019.20     22.69 o 
   8   6  15       84.80       82.61     21.64 o 
  -9   7  15     1550.08     1444.88     44.87 o 
  -8   7  15       72.57       74.28     18.34 o 
  -7   7  15        7.09       13.78     17.57 o 
  -6   7  15       24.37       38.61     18.18 o 
  -5   7  15      320.40      340.01     20.03 o 
  -4   7  15      220.13      212.34     16.80 o 
  -3   7  15     3931.39     3932.83     39.92 o 
  -2   7  15      145.55      161.66     17.16 o 
  -1   7  15     2088.51     2135.26     22.68 o 
   0   7  15       86.09       94.02     17.81 o 
   1   7  15      573.56      599.76     17.06 o 
   2   7  15      355.42      360.50     18.29 o 
   3   7  15     1333.16     1276.88     20.70 o 
   4   7  15       33.48       27.93     20.61 o 
   5   7  15      573.80      600.89     19.97 o 
   6   7  15      182.51      175.50     19.95 o 
   7   7  15      201.38      180.54     21.63 o 
   8   7  15        2.18        5.94     21.13 o 
  -9   8  15        7.53       13.63     19.09 o 
  -8   8  15       84.99       65.02     19.77 o 
  -7   8  15       29.35       24.61     18.88 o 
  -6   8  15        0.40       -6.50     18.98 o 
  -5   8  15       12.83       32.92     18.66 o 
  -4   8  15      673.47      703.06     18.24 o 
  -3   8  15      410.04      411.12     17.50 o 
  -2   8  15      116.75      128.38     15.48 o 
  -1   8  15       31.55       29.89     18.12 o 
   0   8  15       15.65       26.17     16.65 o 
   1   8  15      398.41      413.91     18.36 o 
   2   8  15      124.20      145.93     16.92 o 
   3   8  15      206.33      215.24     18.92 o 
   4   8  15        5.68        5.84     18.70 o 
   5   8  15      699.91      728.82     22.54 o 
   6   8  15      491.44      540.16     19.42 o 
   7   8  15      133.29      125.03     21.61 o 
  -8   9  15      220.03      198.07     20.29 o 
  -7   9  15      173.06      179.36     20.46 o 
  -6   9  15       62.61       74.45     19.02 o 
  -5   9  15       19.33       25.47     16.54 o 
  -4   9  15     1095.05     1083.34     22.61 o 
  -3   9  15      687.39      660.70     18.54 o 
  -2   9  15     2600.65     2519.29     24.26 o 
  -1   9  15     2073.55     2088.09     22.19 o 
   0   9  15       45.05       57.79     16.41 o 
   1   9  15      488.96      482.73     20.53 o 
   2   9  15       67.88       75.36     19.21 o 
   3   9  15      278.26      288.63     18.95 o 
   4   9  15      294.40      315.74     22.53 o 
   5   9  15      353.22      342.40     21.58 o 
   6   9  15      543.29      531.13     25.05 o 
   7   9  15      401.60      407.60     24.15 o 
  -8  10  15      124.18      114.80     21.28 o 
  -7  10  15        3.41        6.78     18.35 o 
  -6  10  15      330.70      343.10     19.76 o 
  -5  10  15     1331.62     1319.83     22.10 o 
  -4  10  15       36.77       20.49     17.91 o 
  -3  10  15      211.16      203.50     18.33 o 
  -2  10  15       52.54       58.79     18.91 o 
  -1  10  15       45.79       68.39     18.22 o 
   0  10  15       92.58       84.95     17.51 o 
   1  10  15      380.99      397.29     18.83 o 
   2  10  15       18.21       21.71     17.35 o 
   3  10  15       21.02       24.21     18.19 o 
   4  10  15      462.59      507.56     19.35 o 
   5  10  15      176.02      159.05     19.85 o 
   6  10  15       91.92       82.93     20.58 o 
   7  10  15      133.35      144.38     22.58 o 
  -8  11  15      106.37      109.37     21.41 o 
  -7  11  15        0.27       14.37     19.64 o 
  -6  11  15      305.66      309.16     18.64 o 
  -5  11  15       93.30      100.55     17.71 o 
  -4  11  15      288.82      279.67     18.37 o 
  -3  11  15      147.64      190.41     21.74 o 
  -2  11  15     2115.41     2141.43     23.92 o 
  -1  11  15      206.24      226.38     18.19 o 
   0  11  15        3.47       20.97     20.33 o 
   1  11  15        3.27       12.35     18.69 o 
   2  11  15        3.64       18.78     20.51 o 
   3  11  15      116.99      120.82     19.32 o 
   4  11  15      861.11      891.27     24.19 o 
   5  11  15       82.15      104.73     28.14 o 
   6  11  15       55.05       74.87     24.70 o 
   7  11  15       17.65       15.21     22.63 o 
  -7  12  15      143.65      150.85     21.31 o 
  -6  12  15       64.57       70.59     20.31 o 
  -5  12  15        2.63       12.35     22.06 o 
  -4  12  15        1.52        6.68     20.02 o 
  -3  12  15       17.44       41.09     20.93 o 
  -2  12  15        9.65        4.91     19.25 o 
  -1  12  15      127.54      143.20     20.59 o 
   0  12  15       35.83       43.34     17.00 o 
   1  12  15      411.88      426.11     19.39 o 
   2  12  15       98.63      110.49     18.12 o 
   3  12  15       41.56       27.08     21.34 o 
   4  12  15      872.07      890.25     34.02 o 
   5  12  15       26.35       45.10     23.83 o 
   6  12  15        7.07       27.01     23.57 o 
  -7  13  15       52.02       60.78     20.38 o 
  -6  13  15        7.19        9.34     21.97 o 
  -5  13  15       97.12      106.52     22.55 o 
  -4  13  15     1022.90     1042.74     21.77 o 
  -3  13  15       80.43       77.91     17.59 o 
  -2  13  15     3141.92     3268.69     33.52 o 
  -1  13  15      806.76      796.31     21.28 o 
   0  13  15      245.09      234.73     18.27 o 
   1  13  15       32.80       37.51     19.02 o 
   2  13  15        3.99        9.47     19.57 o 
   3  13  15      142.49      145.56     21.33 o 
   4  13  15     1284.17     1345.34     35.90 o 
   5  13  15      448.83      428.72     28.25 o 
   6  13  15      118.13      125.03     26.04 o 
  -6  14  15        5.20      -10.53     20.86 o 
  -5  14  15      231.88      258.39     20.72 o 
  -4  14  15      399.57      384.28     23.55 o 
  -3  14  15       67.62       86.43     20.53 o 
  -2  14  15       16.09       33.34     20.72 o 
  -1  14  15       29.72       43.85     21.59 o 
   0  14  15        0.22        8.81     20.62 o 
   1  14  15      283.08      282.18     19.58 o 
   2  14  15       49.02       36.71     20.86 o 
   3  14  15        0.55       15.26     24.81 o 
   4  14  15      578.19      627.54     24.47 o 
   5  14  15       77.68       83.37     27.10 o 
  -6  15  15      130.80      134.92     22.11 o 
  -5  15  15       63.10       75.43     22.10 o 
  -4  15  15       36.83       51.52     21.37 o 
  -3  15  15     2121.75     2150.56     48.11 o 
  -2  15  15     1321.13     1377.58     32.53 o 
  -1  15  15      772.05      795.09     23.34 o 
   0  15  15       61.67       60.01     19.83 o 
   1  15  15      239.57      252.59     22.43 o 
   2  15  15        2.72        1.19     21.40 o 
   3  15  15     1200.10     1277.91     39.09 o 
   4  15  15      107.28       96.57     24.58 o 
   5  15  15     1434.70     1322.25     27.71 o 
  -5  16  15      484.54      471.45     22.79 o 
  -4  16  15      139.30      107.59     22.31 o 
  -3  16  15      137.76      161.56     22.16 o 
  -2  16  15        0.43       -2.22     29.02 o 
  -1  16  15      230.11      222.76     21.84 o 
   0  16  15       39.37       48.32     22.56 o 
   1  16  15       29.09       35.01     22.22 o 
   2  16  15        6.99       19.93     21.61 o 
   3  16  15        8.36       20.39     26.45 o 
   4  16  15        0.45        7.00     27.38 o 
  -4  17  15      846.08      818.04     28.57 o 
  -3  17  15      320.51      307.89     21.10 o 
  -2  17  15      115.10      126.26     27.24 o 
  -1  17  15      930.08      892.48     29.24 o 
   0  17  15      405.77      409.69     25.40 o 
   1  17  15       23.32       18.69     23.37 o 
   2  17  15     1254.67     1196.95     27.84 o 
   3  17  15     1212.37     1119.51     29.18 o 
  -3  18  15      107.73      121.35     24.22 o 
  -2  18  15       28.18       27.75     23.42 o 
  -1  18  15       22.28       35.31     27.64 o 
   0  18  15      340.34      366.48     28.32 o 
   1  18  15       89.02       72.53     26.44 o 
   2  18  15      293.48      237.69     26.59 o 
  -1  19  15       31.81       50.87     29.50 o 
   0  19  15        4.20       24.76     24.33 o 
  -8   0  16       79.83       77.97     27.32 o 
  -6   0  16      152.93      144.70     23.73 o 
  -4   0  16       94.32      109.80     27.09 o 
  -2   0  16       19.80       35.35     23.99 o 
   0   0  16        1.80        2.32     26.48 o 
   2   0  16      200.85      208.21     23.34 o 
   4   0  16       34.29       40.87     25.95 o 
   6   0  16      549.11      516.56     27.85 o 
  -9   1  16       32.86       27.88     18.68 o 
  -8   1  16      157.11      158.80     18.81 o 
  -7   1  16       59.14       84.43     18.86 o 
  -6   1  16     1807.18     1855.12     25.04 o 
  -5   1  16        0.72       -2.62     17.61 o 
  -4   1  16     1389.76     1375.81     20.76 o 
  -3   1  16       54.70       50.21     17.10 o 
  -2   1  16       92.77       83.53     17.94 o 
  -1   1  16      177.33      176.40     17.31 o 
   0   1  16       91.47      102.34     18.15 o 
   1   1  16       66.04       60.42     16.43 o 
   2   1  16     1343.05     1434.97     32.57 o 
   3   1  16        5.37        7.79     17.84 o 
   4   1  16      449.99      459.27     17.59 o 
   5   1  16        9.08       12.87     22.45 o 
   6   1  16      101.90      110.99     18.99 o 
   7   1  16       17.46       31.06     20.45 o 
  -9   2  16       33.34       39.20     19.49 o 
  -8   2  16      188.97      189.01     19.08 o 
  -7   2  16       27.58       30.64     19.77 o 
  -6   2  16     1134.19     1203.73     20.98 o 
  -5   2  16      196.86      236.35     16.44 o 
  -4   2  16        2.07       -5.39     18.02 o 
  -3   2  16       48.09       67.38     16.25 o 
  -2   2  16      170.37      190.52     16.40 o 
  -1   2  16      127.14      127.22     16.13 o 
   0   2  16     1810.34     1648.11     29.86 o 
   1   2  16      489.66      448.05     18.50 o 
   2   2  16      371.76      388.90     18.98 o 
   3   2  16       36.20       33.17     20.32 o 
   4   2  16      337.38      371.26     20.55 o 
   5   2  16      351.53      354.11     21.38 o 
   6   2  16      109.90      121.22     21.11 o 
   7   2  16       46.40       47.97     22.07 o 
  -9   3  16      536.81      540.95     22.86 o 
  -8   3  16      367.21      373.07     18.87 o 
  -7   3  16      524.76      541.64     16.69 o 
  -6   3  16     1811.45     1912.54     22.72 o 
  -5   3  16      980.97      999.02     20.36 o 
  -4   3  16     1746.33     1771.00     20.71 o 
  -3   3  16      761.95      814.85     18.81 o 
  -2   3  16       31.66       51.34     17.68 o 
  -1   3  16        4.00       12.17     17.63 o 
   0   3  16       11.94       19.30     18.16 o 
   1   3  16     1581.20     1603.96     22.07 o 
   2   3  16     1923.29     2056.34     23.57 o 
   3   3  16     1517.06     1588.91     21.51 o 
   4   3  16      995.29     1036.70     20.10 o 
   5   3  16       19.95       29.53     20.07 o 
   6   3  16      147.47      166.40     22.38 o 
   7   3  16      495.73      516.83     22.19 o 
  -9   4  16      221.48      212.78     20.99 o 
  -8   4  16        0.31       12.07     18.67 o 
  -7   4  16      238.84      250.67     19.20 o 
  -6   4  16       20.57       30.07     17.24 o 
  -5   4  16       70.12       78.76     15.65 o 
  -4   4  16      281.54      263.93     17.19 o 
  -3   4  16      387.48      348.80     16.76 o 
  -2   4  16      179.26      192.51     15.99 o 
  -1   4  16     1995.88     1879.41     24.72 o 
   0   4  16       23.86       37.73     18.13 o 
   1   4  16      382.68      373.57     16.99 o 
   2   4  16      169.21      177.95     17.55 o 
   3   4  16       43.83       45.08     19.48 o 
   4   4  16      157.43      181.52     18.56 o 
   5   4  16      121.36      114.04     19.85 o 
   6   4  16       74.33       76.96     18.97 o 
   7   4  16       15.20       29.03     20.84 o 
  -8   5  16      430.30      448.37     20.86 o 
  -7   5  16     1073.40     1071.62     23.71 o 
  -6   5  16      179.69      165.13     18.63 o 
  -5   5  16     1969.64     1982.02     27.44 o 
  -4   5  16      212.83      223.91     16.32 o 
  -3   5  16     3022.83     3079.59     33.24 o 
  -2   5  16     1187.85     1246.09     19.78 o 
  -1   5  16      804.80      836.91     18.77 o 
   0   5  16     1282.99     1271.35     20.73 o 
   1   5  16     1509.46     1564.21     21.58 o 
   2   5  16      170.66      152.55     19.05 o 
   3   5  16     4017.07     4000.22     58.07 o 
   4   5  16        4.40       -0.35     17.76 o 
   5   5  16      331.13      327.92     20.47 o 
   6   5  16        3.93       17.72     18.44 o 
   7   5  16      931.81      822.56     22.61 o 
  -8   6  16     1593.40     1551.87     32.28 o 
  -7   6  16      163.76      177.54     19.74 o 
  -6   6  16       50.71       67.43     16.44 o 
  -5   6  16        2.27        2.68     17.06 o 
  -4   6  16      311.78      313.91     19.34 o 
  -3   6  16       81.72       94.50     20.78 o 
  -2   6  16      557.43      511.38     19.62 o 
  -1   6  16      289.11      305.66     18.15 o 
   0   6  16        8.13       22.76     18.11 o 
   1   6  16      354.14      334.09     17.49 o 
   2   6  16      100.63      106.71     17.16 o 
   3   6  16        2.88       -2.44     19.12 o 
   4   6  16     1131.11     1190.46     22.91 o 
   5   6  16        3.63       11.24     19.25 o 
   6   6  16        3.18       22.77     21.57 o 
   7   6  16      137.67      143.17     22.53 o 
  -8   7  16     1608.52     1516.86     31.31 o 
  -7   7  16       29.69       47.06     19.90 o 
  -6   7  16        4.54        6.85     18.29 o 
  -5   7  16        1.02        5.55     17.22 o 
  -4   7  16      992.74     1014.52     19.60 o 
  -3   7  16        4.57       20.37     17.45 o 
  -2   7  16     3816.84     3995.48     53.65 o 
  -1   7  16       35.09       32.57     18.37 o 
   0   7  16      779.71      860.70     19.82 o 
   1   7  16       42.60       49.67     17.58 o 
   2   7  16      589.81      605.35     18.66 o 
   3   7  16       69.02       74.56     17.25 o 
   4   7  16      811.26      841.42     20.71 o 
   5   7  16        7.50        2.46     20.51 o 
   6   7  16      228.38      253.71     22.67 o 
   7   7  16       30.90       23.54     21.62 o 
  -8   8  16      159.68      175.22     20.32 o 
  -7   8  16       24.82       26.18     20.55 o 
  -6   8  16      115.34      120.26     19.00 o 
  -5   8  16      185.08      206.89     17.55 o 
  -4   8  16       30.41       39.06     17.11 o 
  -3   8  16      606.83      619.09     19.27 o 
  -2   8  16       30.86       37.23     18.66 o 
  -1   8  16      387.41      383.10     17.87 o 
   0   8  16       13.13       16.27     18.47 o 
   1   8  16       99.64      131.91     18.97 o 
   2   8  16      374.77      348.38     18.19 o 
   3   8  16      831.36      817.70     21.78 o 
   4   8  16      794.27      816.28     21.68 o 
   5   8  16       39.69       47.63     21.26 o 
   6   8  16      114.72      109.27     20.41 o 
   7   8  16      111.30       93.61     21.40 o 
  -8   9  16       66.31       56.34     21.31 o 
  -7   9  16      183.93      180.56     19.51 o 
  -6   9  16      316.11      346.87     19.22 o 
  -5   9  16      398.24      414.02     19.85 o 
  -4   9  16      218.57      228.29     18.13 o 
  -3   9  16     1289.37     1228.88     27.75 o 
  -2   9  16      750.90      759.49     19.72 o 
  -1   9  16     1033.02     1070.12     21.01 o 
   0   9  16      203.36      194.17     16.61 o 
   1   9  16      389.94      395.13     19.08 o 
   2   9  16        8.49       26.80     18.42 o 
   3   9  16       22.59       33.70     20.54 o 
   4   9  16       10.29       25.48     19.29 o 
   5   9  16      144.69      146.75     19.52 o 
   6   9  16       16.28       18.77     19.57 o 
  -7  10  16       30.06       38.59     20.32 o 
  -6  10  16        7.78        7.97     18.98 o 
  -5  10  16      200.04      224.19     19.51 o 
  -4  10  16      598.16      642.76     19.36 o 
  -3  10  16      363.71      401.29     23.36 o 
  -2  10  16       33.68       45.54     18.81 o 
  -1  10  16        0.45        7.08     17.82 o 
   0  10  16      175.65      183.47     18.41 o 
   1  10  16       10.66       13.34     16.81 o 
   2  10  16       78.40       90.94     18.75 o 
   3  10  16     1322.41     1319.09     22.58 o 
   4  10  16     1029.12     1054.38     23.45 o 
   5  10  16     1149.64     1156.37     27.72 o 
   6  10  16        5.34       11.49     23.96 o 
  -7  11  16       10.61        7.07     20.11 o 
  -6  11  16      174.97      189.67     22.21 o 
  -5  11  16      123.96      126.37     19.83 o 
  -4  11  16      157.05      163.61     20.76 o 
  -3  11  16      908.76      932.30     22.93 o 
  -2  11  16      565.31      592.90     22.05 o 
  -1  11  16      515.47      523.36     19.69 o 
   0  11  16      232.10      244.87     21.07 o 
   1  11  16       81.61       78.52     18.02 o 
   2  11  16       59.95       79.76     17.49 o 
   3  11  16       69.49       79.50     22.04 o 
   4  11  16        7.36      -13.95     22.62 o 
   5  11  16      199.76      171.71     24.62 o 
   6  11  16        7.95       -4.30     23.76 o 
  -6  12  16        1.13       13.87     20.06 o 
  -5  12  16       13.51       -2.01     18.24 o 
  -4  12  16       91.48      105.68     21.43 o 
  -3  12  16      678.04      653.14     22.34 o 
  -2  12  16       10.34       16.07     22.61 o 
  -1  12  16      424.38      438.86     21.01 o 
   0  12  16      272.73      279.87     20.10 o 
   1  12  16       45.29       57.39     19.49 o 
   2  12  16      515.54      568.66     22.67 o 
   3  12  16      278.20      256.36     21.70 o 
   4  12  16        5.02       10.65     22.89 o 
   5  12  16      895.13      857.15     32.47 o 
  -6  13  16       53.47       71.71     23.01 o 
  -5  13  16       26.47       26.62     25.14 o 
  -4  13  16       14.19       14.39     20.38 o 
  -3  13  16     2421.05     2392.68     49.48 o 
  -2  13  16       24.84       33.65     20.44 o 
  -1  13  16     1600.41     1663.64     27.63 o 
   0  13  16      145.08      174.58     18.90 o 
   1  13  16      121.78      132.76     20.44 o 
   2  13  16        2.95        7.45     20.36 o 
   3  13  16      518.94      516.40     22.70 o 
   4  13  16        5.22       10.60     21.75 o 
   5  13  16      451.66      406.02     28.64 o 
  -5  14  16      103.34      122.01     24.02 o 
  -4  14  16      431.60      409.17     24.31 o 
  -3  14  16      420.87      444.81     22.62 o 
  -2  14  16      474.46      497.79     24.45 o 
  -1  14  16       29.71       24.95     20.07 o 
   0  14  16       16.15       26.00     19.73 o 
   1  14  16       53.27       77.98     22.05 o 
   2  14  16       71.61       67.45     19.83 o 
   3  14  16      673.17      624.67     26.24 o 
   4  14  16      305.20      280.39     24.72 o 
  -5  15  16      182.36      179.67     21.43 o 
  -4  15  16      851.02      780.66     23.97 o 
  -3  15  16      671.13      629.41     28.03 o 
  -2  15  16     1038.97     1047.30     38.46 o 
  -1  15  16     1080.79     1074.81     25.97 o 
   0  15  16       26.44       22.09     20.21 o 
   1  15  16       98.21      124.80     22.58 o 
   2  15  16     1237.62     1199.43     58.11 o 
   3  15  16       23.66        9.59     23.04 o 
  -4  16  16      418.43      381.96     25.00 o 
  -3  16  16      228.09      203.81     22.11 o 
  -2  16  16      587.87      614.46     28.14 o 
  -1  16  16        8.09       14.04     21.97 o 
   0  16  16       18.45        5.80     20.73 o 
   1  16  16       46.72       47.81     24.29 o 
   2  16  16       43.23       45.95     20.95 o 
  -2  17  16      206.01      205.39     25.24 o 
  -1  17  16      184.70      189.26     24.04 o 
   0  17  16       40.92       35.63     23.11 o 
   1  17  16      333.78      319.41     25.74 o 
  -7   0  17        0.40      -17.56     27.32 o 
  -5   0  17      272.18      286.73     24.92 o 
  -3   0  17     1275.79     1221.35     29.83 o 
  -1   0  17       50.27       21.90     24.88 o 
   1   0  17      182.67      198.77     23.96 o 
   3   0  17       69.55       81.33     26.72 o 
   5   0  17      112.65       99.89     32.03 o 
   7   0  17        8.44       11.57     31.16 o 
  -8   1  17       46.81       50.91     19.15 o 
  -7   1  17       28.67       39.39     18.67 o 
  -6   1  17       14.98       38.13     19.48 o 
  -5   1  17     1511.65     1568.50     22.16 o 
  -4   1  17        1.79       11.89     16.71 o 
  -3   1  17      638.54      685.77     18.88 o 
  -2   1  17      166.69      140.02     18.15 o 
  -1   1  17     1104.16     1110.71     21.11 o 
   0   1  17      582.97      583.04     17.92 o 
   1   1  17      124.88       96.72     17.48 o 
   2   1  17       48.41       48.21     18.30 o 
   3   1  17     2062.01     2091.42     39.21 o 
   4   1  17       14.40       29.66     17.37 o 
   5   1  17       10.47       19.92     19.74 o 
   6   1  17       43.45       47.01     21.02 o 
   7   1  17       49.95       58.08     20.54 o 
  -8   2  17        8.89        8.08     17.05 o 
  -7   2  17      151.60      139.62     18.95 o 
  -6   2  17        7.05        1.93     19.60 o 
  -5   2  17      558.10      551.70     20.67 o 
  -4   2  17       53.59       58.83     17.11 o 
  -3   2  17      234.19      265.10     16.80 o 
  -2   2  17       21.24        9.79     16.52 o 
  -1   2  17      316.56      342.46     17.88 o 
   0   2  17       44.44       62.85     17.97 o 
   1   2  17      150.39      183.29     17.51 o 
   2   2  17      109.21      125.44     18.70 o 
   3   2  17      161.54      183.86     19.36 o 
   4   2  17      296.43      312.29     20.10 o 
   5   2  17        0.76       17.59     22.08 o 
   6   2  17      111.55       96.57     20.14 o 
  -8   3  17       92.16       96.47     23.02 o 
  -7   3  17      731.52      737.87     22.49 o 
  -6   3  17      359.70      400.68     19.97 o 
  -5   3  17     2866.32     3010.06     33.18 o 
  -4   3  17     1738.83     1765.81     20.97 o 
  -3   3  17     1009.26      976.89     22.10 o 
  -2   3  17      657.01      661.30     18.76 o 
  -1   3  17       17.33       27.10     17.56 o 
   0   3  17       24.04       26.43     17.67 o 
   1   3  17       86.74       94.43     18.21 o 
   2   3  17      710.21      757.15     22.09 o 
   3   3  17     1725.59     1865.70     31.85 o 
   4   3  17      195.94      216.90     18.50 o 
   5   3  17      243.33      251.07     21.87 o 
   6   3  17        3.53       18.44     20.85 o 
  -8   4  17      379.41      339.30     21.45 o 
  -7   4  17        7.03       18.16     19.62 o 
  -6   4  17        1.82        2.27     17.27 o 
  -5   4  17        0.55       -7.42     16.94 o 
  -4   4  17       35.54       43.63     18.17 o 
  -3   4  17       34.14       46.68     18.04 o 
  -2   4  17      572.83      571.75     18.64 o 
  -1   4  17      245.60      246.01     16.25 o 
   0   4  17       21.52       46.26     16.22 o 
   1   4  17      122.33      112.36     16.20 o 
   2   4  17      433.27      439.06     19.04 o 
   3   4  17       85.66       95.55     17.07 o 
   4   4  17      682.28      723.15     21.16 o 
   5   4  17      171.09      166.57     19.82 o 
   6   4  17      163.38      144.13     19.46 o 
  -8   5  17      244.09      193.44     19.50 o 
  -7   5  17      251.45      281.83     19.64 o 
  -6   5  17     1724.13     1742.42     30.51 o 
  -5   5  17        1.87       11.77     16.89 o 
  -4   5  17     2918.16     2954.71     49.08 o 
  -3   5  17      206.99      199.15     20.38 o 
  -2   5  17      256.24      281.68     18.53 o 
  -1   5  17     1786.44     1812.43     22.31 o 
   0   5  17      443.57      464.78     20.11 o 
   1   5  17     1116.42     1141.00     19.94 o 
   2   5  17     3864.42     3858.51     36.71 o 
   3   5  17       94.24      103.11     19.49 o 
   4   5  17     1331.63     1353.06     24.31 o 
   5   5  17        6.14        8.16     18.32 o 
   6   5  17        3.54       24.17     20.92 o 
  -7   6  17       85.64       90.03     19.76 o 
  -6   6  17       60.42       53.80     17.48 o 
  -5   6  17        1.39       -0.05     17.36 o 
  -4   6  17      223.82      231.24     19.04 o 
  -3   6  17      876.88      923.91     20.69 o 
  -2   6  17      131.65      147.19     18.19 o 
  -1   6  17      170.28      186.91     17.72 o 
   0   6  17       22.64       32.00     18.96 o 
   1   6  17        5.10       21.82     19.30 o 
   2   6  17        1.82        7.80     18.75 o 
   3   6  17      944.05     1026.03     21.21 o 
   4   6  17       75.19       78.65     19.93 o 
   5   6  17      193.36      210.41     19.05 o 
   6   6  17        4.00       -7.70     22.22 o 
  -7   7  17      279.42      250.71     20.28 o 
  -6   7  17        1.56       -0.68     21.56 o 
  -5   7  17       35.56       44.26     17.30 o 
  -4   7  17       61.71       72.90     18.63 o 
  -3   7  17     1116.25     1265.99     24.83 o 
  -2   7  17      342.95      336.25     18.24 o 
  -1   7  17     2445.83     2489.83     38.13 o 
   0   7  17      782.02      851.66     21.44 o 
   1   7  17     1902.41     2058.72     39.89 o 
   2   7  17      252.29      246.11     20.43 o 
   3   7  17     1026.33     1001.57     23.00 o 
   4   7  17       24.17       28.21     19.95 o 
   5   7  17      231.86      243.27     21.86 o 
   6   7  17       95.93       94.56     22.90 o 
  -7   8  17      249.71      223.38     22.28 o 
  -6   8  17       14.74       33.46     20.93 o 
  -5   8  17       57.15       52.24     19.32 o 
  -4   8  17        2.82        2.52     18.66 o 
  -3   8  17      275.55      318.51     20.54 o 
  -2   8  17       79.50       85.87     18.97 o 
  -1   8  17        1.75        1.45     17.50 o 
   0   8  17        7.27        5.20     20.57 o 
   1   8  17        0.99        4.42     18.74 o 
   2   8  17       20.41       26.87     20.37 o 
   3   8  17      962.58     1040.11     25.46 o 
   4   8  17       68.41       69.02     23.30 o 
   5   8  17      689.33      702.22     24.37 o 
  -7   9  17       72.92       50.46     23.19 o 
  -6   9  17        8.16       14.47     20.92 o 
  -5   9  17       39.41       52.92     20.57 o 
  -4   9  17        9.78       22.50     19.78 o 
  -3   9  17       70.37       80.58     19.26 o 
  -2   9  17      755.57      779.91     19.41 o 
  -1   9  17        3.46       19.52     20.18 o 
   0   9  17      372.50      396.19     18.66 o 
   1   9  17      541.79      552.09     20.80 o 
   2   9  17        0.87        5.54     18.94 o 
   3   9  17       76.51       80.53     20.16 o 
   4   9  17       49.47       35.03     20.83 o 
   5   9  17      331.85      283.12     20.61 o 
  -6  10  17      319.06      282.91     21.25 o 
  -5  10  17      292.46      296.86     19.13 o 
  -4  10  17       15.00       12.82     16.98 o 
  -3  10  17       68.78       70.58     22.78 o 
  -2  10  17      341.83      364.42     21.00 o 
  -1  10  17       10.37       22.18     18.89 o 
   0  10  17      166.14      171.06     18.58 o 
   1  10  17       39.40       31.24     18.29 o 
   2  10  17       62.22       67.64     21.26 o 
   3  10  17      869.51      847.54     23.53 o 
   4  10  17     1291.88     1258.27     26.70 o 
   5  10  17     1210.26     1042.54     27.33 o 
  -6  11  17       17.75       22.97     21.05 o 
  -5  11  17       87.17      109.57     21.88 o 
  -4  11  17       57.60       37.61     19.05 o 
  -3  11  17      101.28      100.94     20.66 o 
  -2  11  17      337.36      337.88     21.09 o 
  -1  11  17       83.42       83.91     20.47 o 
   0  11  17      449.13      448.33     20.38 o 
   1  11  17      275.11      290.86     21.15 o 
   2  11  17      214.03      235.72     20.82 o 
   3  11  17      157.30      171.73     22.14 o 
   4  11  17      378.28      339.93     23.43 o 
  -5  12  17       53.66       48.82     19.34 o 
  -4  12  17        1.82       -2.51     20.47 o 
  -3  12  17      110.49      111.91     21.91 o 
  -2  12  17      943.24      939.12     22.74 o 
  -1  12  17        0.14       -7.49     19.45 o 
   0  12  17       76.59       82.77     20.85 o 
   1  12  17       44.72       48.68     21.19 o 
   2  12  17       98.07      103.29     22.38 o 
   3  12  17      337.48      330.74     22.85 o 
   4  12  17      854.28      792.59     25.93 o 
  -5  13  17        9.37       21.43     23.81 o 
  -4  13  17      686.60      644.89     21.40 o 
  -3  13  17       20.47       21.77     22.19 o 
  -2  13  17      902.28      879.09     24.12 o 
  -1  13  17        0.99       19.24     22.85 o 
   0  13  17     1679.23     1640.69     34.58 o 
   1  13  17       29.36       46.64     20.05 o 
   2  13  17     1224.27     1253.81     33.81 o 
   3  13  17       51.56       29.71     25.05 o 
  -4  14  17      792.17      752.87     35.46 o 
  -3  14  17      505.11      485.01     24.50 o 
  -2  14  17     1124.98     1087.88     23.11 o 
  -1  14  17      486.24      484.61     21.97 o 
   0  14  17      484.54      457.17     23.64 o 
   1  14  17       28.51       16.71     21.24 o 
   2  14  17       43.87       43.46     24.29 o 
  -2  15  17       13.45        8.32     25.56 o 
  -1  15  17      310.59      304.96     25.42 o 
   0  15  17      600.71      544.16     24.12 o 
   1  15  17      127.97      118.69     21.41 o 
  -6   0  18        0.75       21.33     31.37 o 
  -4   0  18     1090.05     1019.69     39.19 o 
  -2   0  18     1244.72     1252.14     33.55 o 
   0   0  18       51.53       72.39     24.41 o 
   2   0  18     1592.56     1571.78     39.91 o 
   4   0  18      103.34       89.31     32.93 o 
  -7   1  18        0.64        4.61     21.17 o 
  -6   1  18       83.72       99.40     19.09 o 
  -5   1  18        4.06        9.45     20.29 o 
  -4   1  18     1470.92     1600.16     26.42 o 
  -3   1  18        5.42       11.63     19.80 o 
  -2   1  18      152.29      167.67     18.70 o 
  -1   1  18        8.70       16.53     18.39 o 
   0   1  18     1111.62     1156.88     22.53 o 
   1   1  18      237.22      286.47     20.46 o 
   2   1  18        5.55       18.72     17.69 o 
   3   1  18      105.12      116.16     18.23 o 
   4   1  18      387.48      355.37     20.23 o 
   5   1  18      200.53      202.98     21.38 o 
  -7   2  18       43.81       53.30     20.53 o 
  -6   2  18       72.57       82.24     18.82 o 
  -5   2  18        2.98       18.37     17.60 o 
  -4   2  18      181.17      201.94     18.67 o 
  -3   2  18      189.79      212.60     19.24 o 
  -2   2  18      150.22      174.92     20.10 o 
  -1   2  18      141.82      128.34     17.09 o 
   0   2  18      721.32      631.79     18.85 o 
   1   2  18      506.85      519.11     18.36 o 
   2   2  18      342.24      352.56     18.66 o
[truncated: 11,852 more chars]
